# Supplementary material for: Widespread infection, diversification and old host associations of Nosema Microsporidia in European freshwater gammarids (Amphipoda)
Source: PLoS Pathog. 2023 Aug 21;19(8):e1011560. doi: 10.1371/journal.ppat.1011560 (PMC10470943; doi:10.1371/journal.ppat.1011560)
Supplement: S1 Table — The names of the SSU haplogroups are as in Fig 2 and for RPB1 clades/lineages as in Figs 1 and 3. (XLSX) [file ppat.1011560.s003.xlsx]

## Sheet: S1 Table
S1 Table : 85 sites where Nosema were recorded in amphipod crustaceans. The names of the SSU haplogroups are as in Fig 2.
References: Refence list is provided in the spread-sheet REFERENCES. DS : Direct submission to Genbank, no published article associated.
Population Acronym	Country	ISO Country	River/Lake	Geographic Latitude	Geographic Longitude	Host species (complex)	Number of tested individuals	infected M	infected F	prevalence	SSU haplogorup:	Ngra-p01	Ngra-p02	MK241534-Nsp-L84	Ngra-H1	Ngra-H2	Ngra-H3	Ngra-H4	Ngra-f04	Ngra-f03	MK719277-Ngra-r01	FN434087-Ngra-r02	KM657357-Ngra-r03	AJ011833-Ngra	Ngra-d01	MK241529-Nsp-L105-b01	Ngra-b02	Ngra-b03	Ngra-b04	FN434088-Ngra	KM657356-Ngra-PT31	MK241535 -Nsp-L146	KM977840 Nsp Vr.28	KM977841 Nsp VR31	MN959960 Nsp B682	No assignment (seq. too short)	Reference	RPB1 CLADES/LINEAGE:	A	B	C	D	E	F
SJL	France	FR	Saone	47.1	5.26	Dikerogammarus villosus	xxx														1																Wattier et al 2007	nd
SPI	Austria	AT	Danube	48.36	15.42	D. villosus	xxx														1																Wattier et al 2007	nd
LYS	Russsia	RU	Baïkal	51.85	104.86	Eulimnogammarus verrucosus	xxx																										1	1			Madyarova et al 2015	nd
AL56	Albania	AL	Drin	41.51	20.3	Gammarus balcanicus	12M / 24F	5	2	19.4444																		7									This Study	A	3
AL57	Albania	AL	Drin	41.738	20.302	G. balcanicus	24M / 24F	2	0	4.16667																		1									This Study	nd
AL60	Albania	AL	Drin	41.967	20.385	G. balcanicus	12M / 12F	8	2	41.6667																		6	1								This Study	nd
AL64	Albania	AL	Drin	42.315	20.05	G. balcanicus	12M / 12F	7	7	58.3333																		11	1								This Study	A	2
AL69	Montenegro	ME	Danube	42.836	19.569	G. balcanicus	24M / 24F	1	1	4.16667																1	1										This Study	nd
BG25	Bulgaria	BG	Struma	42.229	22.888	G. balcanicus	12M / 12F	0	3	12.5																		3									This Study	nd
BG54	Romania	RO	Danube	45.346	24.205	G. balcanicus	12M / 12F	2	1	12.5																		2									This Study	A	1
H07	Hungary	HU	Danube	47.936	18.832	G. balcanicus	12M / 12F	8	3	45.8333																		7	2								This Study	A	6
H09	Hungary	HU	Danube	47.827	19.645	G. balcanicus	12M / 12F	6	1	29.1667																		6									This Study	A	5
H11	Hungary	HU	Danube	47.983	20.44	G. balcanicus	6M / 0F	2	0	33.3333																		1									This Study	nd
H26	Slovakia	SK	Danube	48.521	18.726	G. balcanicus	12M / 12F	7	1	33.3333																		7	1								This Study	A	7
HR30	Croatia	HR	Vretenica	45.149	14.56	G. balcanicus	12M / 12F	2	2	16.6667																		2									This Study	nd
RO08	Romania	RO	Danube	47.752	26.201	G. balcanicus	23M / 23F	2	2	8.69565																		1									This Study	A	1
RO12	Romania	RO	Danube	46.838	25.882	G. balcanicus	24M / 24F	5	1	12.5																1		1	2								This Study	A	1
RO17	Romania	RO	Danube	46.112	25.92	G. balcanicus	24M / 24F	3	2	10.4167																		2	2								This Study	A	1
SK	Slovakia	SK	Danube	48.521	18.726	G. balcanicus	52M / 47F	11	4	15.1515																		16									This Study	A	15
UA03	Ukraine	UA	Prypiat	48.084	24.656	G. balcanicus	24M / 24F	17	14	64.5833																		2									This Study	A	2
UA31	Ukraine	UA	Southern Buh	48.141	30.326	G. balcanicus	25M / 0F	2	0	8																		1									This Study	A	1
CUM	UK Scotland	UK	Small river - no name	55.76	-4.92	Gammarus duebeni	xxx														4																Ironside 2013	C			1
KER	France	FR	Small river no name	47.98	-4.38	G. duebeni	xxx										1																				This study	E					1
KRE1	R. of Ireland	IE	Eme	54.18	-7.48	G. duebeni	xxx																							1							Krebes et al 2010	nd
KRE2	R. of Ireland	IE	Lough Corrib	53.45	-9.32	G. duebeni	xxx															1															Krebes et al 2010	nd
ROS	France	FR	Tributary Elorn	48.39	-3.97	G. duebeni	xxx															19 + 18?			1			18?								18	This study	C			14
TER	UK Scotland	UK	White Bay	55.79	-4.91	G. duebeni	xxx																	1													Terry et al 1999	C			1
38.1-GALA	France	FR	Galaveyson	45.2739	5.11861	Gammarus fossarum	xxx										1																				This study	E					1
39.1	France	FR	Guiers-Mort	45.3617	5.75444	G. fossarum	xxx											1																			This study	nd
40.3-COMB	France	FR	Agny	45.53	5.3075	G. fossarum	xxx												1																		This study	C			1
57.1-MOUG	France	FR	Mouge	46.4397	4.75639	G. fossarum	xxx												3?	3?																3	This study	nd
58.1	France	FR	Liepvrette	48.2203	7.14414	G. fossarum	xxx												5?	8+5?																5	This study	C,D			12	1
58.2	France	FR	Tributary Liepvrette	48.2295	7.16989	G. fossarum	xxx												2?	1+2?																2	This study	C			2
58.4	France	FR	Tributary Liepvrette	48.227	7.16668	G. fossarum	xxx										1																				This study	nd
58.5	France	FR	Tributary Liepvrette	48.2465	7.17413	G. fossarum	xxx										1																				This study	E					1
59.4	France	FR	Tributary Liepvrette	48.258	7.22067	G. fossarum	xxx										3																				This study	E					2
60.2	France	FR	Rombach	48.2759	7.27801	G. fossarum	xxx												1?	1?																1	This study	C			1
60.3	France	FR	TributaryLiepvrette	48.2667	7.2917	G. fossarum	xxx										1																				This study	E					1
60.4	France	FR	Tributary Liepvrette	48.2647	7.27342	G. fossarum	xxx										2		1+1?	1+1?																1	This study	C,D,E			2	1	2
61.2	France	FR	Rösselbach	48.2762	7.30799	G. fossarum	xxx												3+1?	1?																1	This study	D				3
61.4	France	FR	TributaryLiepvrette	48.2727	7.33938	G. fossarum	xxx										1																				This study	E					1
ALPM04	Austria	AT	Small stream near Treffen	46.6996	13.8242	G. fossarum	xxx								1												4										This study	D				4
ALPM22	Switzerland	CH	Thunersee	46.7039	7.65761	G. fossarum	xxx									1																					This study	E					1
CHGF	Switzerland	CH	Alpine Lake	nd	nd	G. fossarum	xxx										1																				This study	E					1
GRU1	Germany	DE	Gründau	50.2599	9.17448	G. fossarum	xxx														1																Prati et al 2022	nd
GRU2	Germany	DE	Gründau	50.2407	9.14406	G. fossarum	xxx														1																Prati et al 2022	nd
KIN2	Germany	DE	Kinzig	50.3427	9.55249	G. fossarum	xxx														1																Prati et al 2022	nd
SAL2	Germany	DE	Salz	50.3143	9.36688	G. fossarum	xxx														1																Prati et al 2022	nd
STE1	Germany	DE	Steinebach	50.3323	9.46651	G. fossarum	xxx														1																Prati et al 2022	nd
HUD	Luxembourg	LU	Fledermaustunnel	50.15	6.02	G. fossarum	xxx																1														Weigand et al 2016	nd
11.8	France	FR	Le vernidard	47.3895	4.09043	Gammarus pulex	xxx					1																									This study	B		1
52P-ARDI	France	FR	Ardière	46.1867	4.52111	G. pulex	xxx												1																		This study	D				1
54P	France	FR	Cance	45.1736	4.50111	G. pulex	xxx						1				1																				This study	E,F					1	1
59.4	France	FR	Tributary Liepvrette	48.258	7.22067	G. pulex	xxx										2																				This study	E					1
OMDE	Germany	DE	Tributary Rhine	51.3403	6.51488	G. pulex	xxx																							1							Prati et al 2022	nd
STE1	Germany	DE	Steinebach	50.3323	9.46651	G. pulex	xxx														1																Prati et al 2022	nd
WRO	Poland	Pl	Slupia river	54.452	17.033	G. pulex	xxx							1									3			10					1	1					Wroblewski, DS.	F						1
AL35	Albania	AL	Tributary Shkumbin	41.0746	20.4879	Gammarus roeselii	60														6		4														Quiles et al 2019	B		4
ALP41	Germany	DE	Amper/Isar	48.0766	11.1339	G. roeselii	12														1																Quiles et al 2019	C			1
ALP43	Germany	DE	Loisach/Isar	47.6567	11.3556	G. roeselii	12														2																Quiles et al 2019	nd
ALP49	Germany	DE	Chiemsee	47.8838	12.4176	G. roeselii	12														3																Quiles et al 2019	C			3
ALP50	Germany	DE	GötzingerAchen/Salzach	47.9539	12.7487	G. roeselii	12														1																Quiles et al 2019	C			1
BF04	France	FR	Somme	49.9238	2.22939	G. roeselii	12														2																Quiles et al 2019	C			2
BF05	France	FR	Omignon	49.8918	3.17069	G. roeselii	12														8																Quiles et al 2019	C			8
COU	France	FR	Yonne	47.5272	3.5408	G. roeselii	12														1																Haine et al 2004	nd
GR11	Greece	GR	Aliakmonas	40.2889	21.4511	G. roeselii	60															9															Quiles et al 2019	C			1
GR25	Greece	GR	Sofaditikos	39.1762	22.046	G. roeselii	60																6														Quiles et al 2019	B		5
GRU	Poland	PL	Osa	53.537	18.7968	G. roeselii	12														1																Quiles et al 2019	nd
GRU2	Germany	DE	Gründau	50.2407	9.14406	G. roeselii	xxx														1																Prati et al 2022	nd
GSSL	Slovenia	SI	Tributary Drava	46.5442	15.6144	G. roeselii	14																1														Quiles et al 2019	nd
H05	Hungary	HU	Tributary Danube	47.2946	18.0536	G. roeselii	12														2																Quiles et al 2019	C			2
H16	Hungary	HU	Sajo / Tisza	47.9664	21.0499	G. roeselii	4														1																Quiles et al 2019	nd
HUS10	Hungary	HU	Tributary Danube	46.2877	18.2737	G. roeselii	12														1																Quiles et al 2019	nd
KIN1	Germany	DE	Kinzig	50.3427	9.58057	G. roeselii	xxx														1																Prati et al 2022	nd
NIT	Italie	IT	Sile	45.6557	12.2195	G. roeselii	12														1																Quiles et al 2019	C			1
OU	France	FR	Ouche	47.1483	5.27748	G. roeselii	86														19																Quiles et al 2019	C			13
PA	Austria	AT	Pielach	48.029	15.4331	G. roeselii	12														6																Quiles et al 2019	C			5
PL1	Poland	PL	Tywa	53.2259	14.4973	G. roeselii	12															1															Quiles et al 2019	nd
PL8	Poland	PL	Oławain Siechnice	51.0421	17.1589	G. roeselii	12														10																Quiles et al 2019	C			10
PRO	Poland	PL	Kaczawa	51.279	16.3642	G. roeselii	12														5																Quiles et al 2019	C			1
SLB	Slovakia	SK	Hron	47.9182	18.6459	G. roeselii	12														3																Quiles et al 2019	C			3
STG	France	FR	Loire	47.6997	2.54222	G. roeselii	12														3																Quiles et al 2019	C			1
STE1	Germany	DE	Steinebach	50.3323	9.46651	G. roeselii	xxx														1																Prati et al 2022	nd
NifARN	Poland	PL	aff Pelczina	50.817	16.3304	Niphargellus arndti	xxx																												1		Grabner et al 2020	nd
HUD	Luxembourg	LU	Fledermaustunnel	50.15	6.02	Niphargus schellenbergi	xxx																1														Weigand et al 2016	nd
												1	1	1	1	1	15	1	6 + 13?	10 + 13?	91	30 + 18?	16	1	1	12	5	76 + 18?	9	2	1	1	1	1	1	31		nd	45	10	86	10	13	2
M - males
F - females
nd - no data
xxx - not counted
In Blue - sequences too short to be firmly assigned to a given haplogroup ('?' denotes possible haplogroups)

## Sheet: References
REFERENCES:
Grabner D, Weber D, Weigand AM. Updates to the sporadic knowledge on microsporidian infections in groundwater amphipods (Crustacea, Amphipoda, Niphargidae). Subterranean Biology. 2020;33: 71–85. doi:10.3897/subtbiol.33.48633
Ironside JE. Diversity and Recombination of Dispersed Ribosomal DNA and Protein Coding Genes in Microsporidia. Corradi N, editor. PLoS ONE. 2013;8: e55878. doi:10.1371/journal.pone.0055878
Krebes L, Blank M, Frankowski J, Bastrop R. Molecular characterisation of the Microsporidia of the amphipod Gammarus duebeni across its natural range revealed hidden diversity, wide-ranging prevalence and potential for co-evolution. Infection, Genetics and Evolution. 2010;10: 1027–1038. doi:10.1016/j.meegid.2010.06.011
Madyarova EV, Adelshin RV, Dimova MD, Axenov-Gribanov DV, Lubyaga YA, Timofeyev MA. Microsporidian Parasites Found in the Hemolymph of Four Baikalian Endemic Amphipods. Ling E, editor. PLoS ONE. 2015;10: e0130311. doi:10.1371/journal.pone.0130311
Prati S, Grabner DS, Pfeifer SM, Lorenz AW, Sures B. Generalist parasites persist in degraded environments: a lesson learned from microsporidian diversity in amphipods. Parasitology. 2022;149: 973–982. doi:10.1017/S0031182022000452
Quiles A. Evolutionary histories of symbioses between microsporidia and their amphipod hosts : contribution of studying two hosts over their geographic ranges. PhD Thesis, Bourgogne Franche-Comté. 2019.
Terry RS, Smith JE, Bouchon D, Rigaud T, Duncanson P, Sharpe RG, et al. Ultrastructural characterisation and molecular taxonomic identification of Nosema granulosis n. sp., a transovarially transmitted feminising (TTF) microsporidium. Journal of Eukaryotic Microbiology. 1999;46: 492–499. doi:10.1111/j.1550-7408.1999.tb06066.x
Wattier RA, Haine ER, Beguet J, Martin G, Bollache L, Muskó IB, et al. No genetic bottleneck or associated microparasite loss in invasive populations of a freshwater amphipod. Oikos. 2007;116: 1941–1953. doi:10.1111/j.0030-1299.2007.15921.x
Weigand AM, Kremers J, Grabner DS. Shared microsporidian profiles between an obligate (Niphargus) and facultative subterranean amphipod population (Gammarus) at sympatry provide indications for underground transmission pathways. Limnologica. 2016;58: 7–10. doi:10.1016/j.limno.2016.01.005
