# Supplementary material for: Widespread infection, diversification and old host associations of Nosema Microsporidia in European freshwater gammarids (Amphipoda)
Source: PLoS Pathog. 2023 Aug 21;19(8):e1011560. doi: 10.1371/journal.ppat.1011560 (PMC10470943; doi:10.1371/journal.ppat.1011560)
Supplement: S2 Table — Sequences in blue are samples of Nosema infections outside the amphipod hosts, used for the phylogenetic reconstructions. **sequences too short to be deposited in GenBank (see S2 Appendix). References: Refence list is provided in the spread-sheet REFERENCES. DS: Direct submission to Genbank, no published article associated. (XLSX) [file ppat.1011560.s004.xlsx]

## Sheet: S2 Table
S2 Table: Nosema individuals infections
Sequences in blue are samples of Nosema infections outside the amphipod hosts, used for the phylogenetic reconstructions
GenBank Accession Number: **sequences too short to be deposited in GenBank.
Name for Microsporidia haplogroup : Haplogroups were defined in the Material & Methods. A Genbank accession number was used as a haplogroup name for most published sequences.
References : Refence list is provided in the spread-sheet REFERENCES. DS : Direct submission to Genbank, no published article associated.
Microsporidia complete name (original name based on SSU)	Microsporidum Species abreviated name	Individual ID	Population name (as in Table S1)	Country ISO Code	SSU Sequences lenght	SSU sequence	Name for SSU microsporidia haplogroup	Used in SSU Tree	GenBank Accession Number	Included in Tokarev 2020	Host Order	Host name	Host abbreviated name (amphipods)	SSU References	RPB1 sequences available	RPB1 Nosema haplogroup	reference sequence for haplogroup used in the Bayesian tree	RPB1 clade/lineage	GenBank Accession number RPB1 F2	GenBank Accession number RPB1 F4	RPB1 Reference
Nosema granulosis	Ngra	11.8.17	11.8	FR	302	YES	Ngra-p01-REF	YES	OR165833	NO	Amphipoda	Gammarus pulex	Gpul	This Study	YES	F2B4F4nd	11.8.17	B	OR142027	-	This study
Nosema granulosis	Ngra	38.1.15	38.1-GALA	FR	660	YES	Ngra H3		OR165834	NO	Amphipoda	Gammarus fossarum	Gfos	This Study	YES	F2E1F4E4	38.1.15	E	OR142113	OR166770	This study
Nosema granulosis	Ngra	39.1.18	39.1	FR	301	YES	Ngra-H4-REF	YES	OR165835	NO	Amphipoda	Gammarus fossarum	Gfos	This Study	NO
Nosema granulosis	Ngra	40.3-COMB-1	40.3-COMB	FR	566	YES	Ngra-f04		OR165836	NO	Amphipoda	Gammarus fossarum	Gfos	This Study	YES	F2ndF4D10	COMB-1	C	-	OR166763	This Study
Nosema granulosis	Ngra	52P-ARDI-7	52P-ARDI	FR	674	YES	Ngra-f04		OR165837	NO	Amphipoda	Gammarus fossarum	Gfos	This Study	YES	F2ndF4D10	COMB-1	D	-	OR166764	This Study
Nosema granulosis	Ngra	54P15	54P	FR	323	YES	Ngra-H3		OR165838	NO	Amphipoda	Gammarus pulex	Gpul	This Study	YES	F2E3F4nd	54P15	E	OR142121	-	This study
Nosema granulosis	Ngra	54P6	54P	FR	712	YES	Ngra-p02-REF	YES	OR165839	NO	Amphipoda	Gammarus pulex	Gpul	This Study	YES	F2ndF4F1	54P6	F	-	OR166774	This study
Nosema granulosis	Ngra	57.1-MOUG-10	57.1-MOUG	FR	169	YES	Ngra-f03or04		**	NO	Amphipoda	Gammarus fossarum	Gfos	This Study	NO
Nosema granulosis	Ngra	57.1-MOUG-5	57.1-MOUG	FR	200	YES	Ngra-f03or04		OR165840	NO	Amphipoda	Gammarus fossarum	Gfos	This Study	NO
Nosema granulosis	Ngra	57.1-MOUG-8	57.1-MOUG	FR	161	YES	Ngra-f03or04		**	NO	Amphipoda	Gammarus fossarum	Gfos	This Study	NO
Nosema granulosis	Ngra	58.1.1	58.1	FR	709	YES	Ngra-f03		OR165841	NO	Amphipoda	Gammarus fossarum	Gfos	This Study	YES	F2C5F4C5	60.4.29	C	OR142091	OR166741	This study
Nosema granulosis	Ngra	58.1.10	58.1	FR	705	YES	Ngra-f03		OR165845	NO	Amphipoda	Gammarus fossarum	Gfos	This Study	YES	F2C6F4C5	60.2.26	C	OR142096	OR166744	This study
Nosema granulosis	Ngra	58.1.11	58.1	FR	490	YES	Ngra-f03or04		OR165846	NO	Amphipoda	Gammarus fossarum	Gfos	This Study	YES	F2C6F4C5	60.2.26	C	OR142098	OR166745	This study
Nosema granulosis	Ngra	58.1.14	58.1	FR	717	YES	Ngra-f03		OR165847	NO	Amphipoda	Gammarus fossarum	Gfos	This Study	YES	F2C6F4C5	60.2.26	C	OR142099	OR166746	This study
Nosema granulosis	Ngra	58.1.17	58.1	FR	713	YES	Ngra-f03		OR165848	NO	Amphipoda	Gammarus fossarum	Gfos	This Study	YES	F2C6F4D5	58.1.17	D	OR142104	OR166758	This study
Nosema granulosis	Ngra	58.1.18	58.1	FR	707	YES	Ngra-f03		OR165849	NO	Amphipoda	Gammarus fossarum	Gfos	This Study	YES	F2C6F4C5	60.2.26	C	OR142100	OR166747	This study
Nosema granulosis	Ngra	58.1.19	58.1	FR	480	YES	Ngra-f03or04		OR165850	NO	Amphipoda	Gammarus fossarum	Gfos	This Study	YES	F2C6F4C5	60.2.26	C	OR142095	OR166740	This study
Nosema granulosis	Ngra	58.1.2	58.1	FR	702	YES	Ngra-f03		OR165842	NO	Amphipoda	Gammarus fossarum	Gfos	This Study	YES	F2C5F4C5	60.4.29	C	OR142092	OR166742	This study
Nosema granulosis	Ngra	58.1.20	58.1	FR	709	YES	Ngra-f03		OR165851	NO	Amphipoda	Gammarus fossarum	caGfos	This Study	YES	F2ndF4C5	?	C	-	OR166750	This study
Nosema granulosis	Ngra	58.1.21	58.1	FR	317	YES	Ngra-f03or04		OR165852	NO	Amphipoda	Gammarus fossarum	caGfos	This Study	YES	F2C5F4nd	60.4.29	C	OR142090	-	This study
Nosema granulosis	Ngra	58.1.22	58.1	FR	302	YES	Ngra-f03or04		OR165853	NO	Amphipoda	Gammarus fossarum	caGfos	This Study	YES	F2C6F4nd	60.2.26	C	OR142094	-	This study
Nosema granulosis	Ngra	58.1.3	58.1	FR	701	YES	Ngra-f03		OR165843	NO	Amphipoda	Gammarus fossarum	Gfos	This Study	YES	F2C6F4C5	60.2.26	C	OR142101	OR166748	This study
Nosema granulosis	Ngra	58.1.4	58.1	FR	322	YES	Ngra-f03or04		OR165844	NO	Amphipoda	Gammarus fossarum	Gfos	This Study	YES	F2C6F4C5	60.2.26	C	OR142102	OR166749	This study
Nosema granulosis	Ngra	58.2.19	58.2	FR	276	YES	Ngra-f03or04		OR165855	NO	Amphipoda	Gammarus fossarum	Gfos	This Study	NO
Nosema granulosis	Ngra	58.2.2	58.2	FR	290	YES	Ngra-f03or04		OR165854	NO	Amphipoda	Gammarus fossarum	Gfos	This Study	YES	F2ndF4C5	?	C	-	OR166751	This study
Nosema granulosis	Ngra	58.2.23	58.2	FR	717	YES	Ngra-f03		OR165856	NO	Amphipoda	Gammarus fossarum	Gfos	This Study	YES	F2C6F4C5	60.2.26	C	OR142103	OR166752	This study
Nosema granulosis	Ngra	58.4.1	58.4	FR	322	YES	Ngra H3		OR165857	NO	Amphipoda	Gammarus fossarum	Gfos	This Study	NO
Nosema granulosis	Ngra	58.5.14	58.5	FR	720	YES	Ngra H3		OR165858	NO	Amphipoda	Gammarus fossarum	Gfos	This Study	YES	F2ndF4E5	61.4.18	E	-	OR166772	This study
Nosema granulosis	Ngra	59.4.1	59.4	FR	678	YES	Ngra H3		OR165859	NO	Amphipoda	Gammarus fossarum	Gfos	This Study	YES	F2ndF4E4	38.1.15	E	-	OR166768	This study
Nosema granulosis	Ngra	59.4.20	59.4	FR	319	YES	Ngra-H3		OR165863	NO	Amphipoda	Gammarus pulex	Gpul	This Study	NO
Nosema granulosis	Ngra	59.4.3	59.4	FR	680	YES	Ngra H3		OR165860	NO	Amphipoda	Gammarus fossarum	Gfos	This Study	YES	F2E1F4nd	?	E	OR142114	-	This study
Nosema granulosis	Ngra	59.4.5	59.4	FR	323	YES	Ngra H3		OR165861	NO	Amphipoda	Gammarus fossarum	Gfos	This Study	NO
Nosema granulosis	Ngra	59.4.6	59.4	FR	321	YES	Ngra-H3		OR165862	NO	Amphipoda	Gammarus pulex	Gpul	This Study	YES	F2E1F4nd	?	E	OR142115	-	This study
Nosema granulosis	Ngra	60.2.26	60.2	FR	323	YES	Ngra-f03or04		OR165864	NO	Amphipoda	Gammarus fossarum	caGfos	This Study	YES	F2C6F4C5	60.2.26	C	OR142105	OR166753	This study
Nosema granulosis	Ngra	60.3.22	60.3	FR	701	YES	Ngra H3		OR165865	NO	Amphipoda	Gammarus fossarum	Gfos	This Study	YES	F2E1F4E4	38.1.15	E	OR142116	OR166769	This study
Nosema granulosis	Ngra	60.4.10	60.4	FR	575	YES	Ngra H3		OR165867	NO	Amphipoda	Gammarus fossarum	Gfos	This Study	YES	F2ndF4E2	60.4.10	E	-	OR166766	This study
Nosema granulosis	Ngra	60.4.16	60.4	FR	323	YES	Ngra H3		OR165868	NO	Amphipoda	Gammarus fossarum	Gfos	This Study	YES	F2E1F4nd	?	E	OR142119	-	This study
Nosema granulosis	Ngra	60.4.29	60.4	FR	721	YES	Ngra-f03-REF	YES	OR165869	NO	Amphipoda	Gammarus fossarum	Gfos	This Study	YES	F2C5F4C5	60.4.29	C	OR142093	OR166743	This study
Nosema granulosis	Ngra	60.4.33	60.4	FR	477	YES	Ngra-f03or04		OR165870	NO	Amphipoda	Gammarus fossarum	Gfos	This Study	YES	F2C5F4nd	60.4.29	C	OR142097	-	This study
Nosema granulosis	Ngra	60.4.9	60.4	FR	708	YES	Ngra-f04-REF	YES	OR165866	NO	Amphipoda	Gammarus fossarum	Gfos	This Study	YES	F2D7F4D9	60.4.9	D	OR142112	OR166762	This study
Nosema granulosis	Ngra	61.2.10	61.2	FR	584	YES	Ngra-f04		OR165871	NO	Amphipoda	Gammarus fossarum	caGfos	This Study	YES	F2ndF4D8	61.2.10	D	-	OR166761	This study
Nosema granulosis	Ngra	61.2.14	61.2	FR	572	YES	Ngra-f04		OR165872	NO	Amphipoda	Gammarus fossarum	Gfos	This Study	YES	F2D6F4D7	61.2.14	D	OR142111	OR166760	This study
Nosema granulosis	Ngra	61.2.16	61.2	FR	584	YES	Ngra-f04		OR165873	NO	Amphipoda	Gammarus fossarum	caGfos	This Study	YES	F2D5F4D6	61.2.16	D	OR142110	OR166759	This study
Nosema granulosis	Ngra	61.2.19	61.2	FR	343	YES	Ngra-f03or04		OR165874	NO	Amphipoda	Gammarus fossarum	Gfos	This Study	NO
Nosema granulosis	Ngra	61.4.18	61.4	FR	540	YES	Ngra H3		OR165875	NO	Amphipoda	Gammarus fossarum	Gfos	This Study	YES	F2E1F4E5	61.4.18	E	OR142117	OR166771	This study
Nosema granulosis	Ngra	AL35-02	AL35	AL	716	YES	Ngra r03		MK719246	NO	Amphipoda	Gammarus roeselii	Groe	Quiles et al., 2019	YES	F2B3F4nd	AL35-04	B	OR142025	-	This study
Nosema granulosis	Ngra	AL35-03	AL35	AL	687	YES	Ngra r01		MK719245	NO	Amphipoda	Gammarus roeselii	Groe	Quiles et al., 2019	NO
Nosema granulosis	Ngra	AL35-04	AL35	AL	350	YES	Ngra r03		MK719242	NO	Amphipoda	Gammarus roeselii	Groe	Quiles et al., 2019	YES	F2B3F4B3	AL35-04	B	OR142023	OR166681	This study
Nosema granulosis	Ngra	AL35-06	AL35	AL	317	YES	Ngra r01		MK719238	NO	Amphipoda	Gammarus roeselii	Groe	Quiles et al., 2019	YES	F2B3F4nd	AL35-04	B	OR142026	-	This study
Nosema granulosis	Ngra	AL35-08	AL35	AL	317	YES	Ngra r01		MK719239	NO	Amphipoda	Gammarus roeselii	Groe	Quiles et al., 2019	NO
Nosema granulosis	Ngra	AL35-09	AL35	AL	350	YES	Ngra r03		MK719243	NO	Amphipoda	Gammarus roeselii	Groe	Quiles et al., 2019	YES	F2B3F4B3	AL35-04	B	OR142024	OR166682	This study
Nosema granulosis	Ngra	AL35-11	AL35	AL	317	YES	Ngra r01		MK719240	NO	Amphipoda	Gammarus roeselii	Groe	Quiles et al., 2019	NO
Nosema granulosis	Ngra	AL35-12	AL35	AL	317	YES	Ngra r01		MK719241	NO	Amphipoda	Gammarus roeselii	Groe	Quiles et al., 2019	NO
Nosema granulosis	Ngra	AL35-12-FR	AL35	AL	306	YES	Ngra r01		MK719237	NO	Amphipoda	Gammarus roeselii	Groe	Quiles et al., 2019	NO
Nosema granulosis	Ngra	AL35-17-FR	AL35	AL	350	YES	Ngra r03		MK719244	NO	Amphipoda	Gammarus roeselii	Groe	Quiles et al., 2019	NO
Nosema granulosis	Ngra	AL56-02M	AL56	AL	331	YES	Ngra b03		OR165876	NO	Amphipoda	Gammarus balcanicus	Gbal	This Study	NO
Nosema granulosis	Ngra	AL56-03M	AL56	AL	708	YES	Ngra b03		OR165877	NO	Amphipoda	Gammarus balcanicus	Gbal	This Study	YES	F2ndF4A1	AL56-03	A	-	OR166651	This Study
Nosema granulosis	Ngra	AL56-04M	AL56	AL	726	YES	Ngra b03		OR165878	NO	Amphipoda	Gammarus balcanicus	Gbal	This Study	YES	F2A6F4nd	AL56-04	A	OR142017	-	This Study
Nosema granulosis	Ngra	AL56-06M	AL56	AL	332	YES	Ngra b03		OR165879	NO	Amphipoda	Gammarus balcanicus	Gbal	This Study	NO
Nosema granulosis	Ngra	AL56-07M	AL56	AL	708	YES	Ngra b03		OR165880	NO	Amphipoda	Gammarus balcanicus	Gbal	This Study	YES	F2ndF4A5	AL56-07	A	-	OR166676	This Study
Nosema granulosis	Ngra	AL56-10F	AL56	AL	354	YES	Ngra b03		OR165881	NO	Amphipoda	Gammarus balcanicus	Gbal	This Study	NO
Nosema granulosis	Ngra	AL56-21F	AL56	AL	346	YES	Ngra b03		OR165882	NO	Amphipoda	Gammarus balcanicus	Gbal	This Study	NO
Nosema granulosis	Ngra	AL57-18M	AL57	AL	342	YES	Ngra b03		OR165883	NO	Amphipoda	Gammarus balcanicus	Gbal	This Study	NO
Nosema granulosis	Ngra	AL60-03M	AL60	AL	331	YES	Ngra b03		OR165884	NO	Amphipoda	Gammarus balcanicus	Gbal	This Study	NO
Nosema granulosis	Ngra	AL60-06M	AL60	AL	333	YES	Ngra b03		OR165885	NO	Amphipoda	Gammarus balcanicus	Gbal	This Study	NO
Nosema granulosis	Ngra	AL60-07M	AL60	AL	354	YES	Ngra b03		OR165886	NO	Amphipoda	Gammarus balcanicus	Gbal	This Study	NO
Nosema granulosis	Ngra	AL60-08M	AL60	AL	341	YES	Ngra b03		OR165887	NO	Amphipoda	Gammarus balcanicus	Gbal	This Study	NO
Nosema granulosis	Ngra	AL60-10M	AL60	AL	200	YES	Ngra b04	YES	OR165888	NO	Amphipoda	Gammarus balcanicus	Gbal	This Study	NO
Nosema granulosis	Ngra	AL60-11M	AL60	AL	341	YES	Ngra b03		OR165889	NO	Amphipoda	Gammarus balcanicus	Gbal	This Study	NO
Nosema granulosis	Ngra	AL60-12M	AL60	AL	726	YES	Ngra b03		OR165890	NO	Amphipoda	Gammarus balcanicus	Gbal	This Study	NO
Nosema granulosis	Ngra	AL64-01F	AL64	AL	688	YES	Ngra b03		OR165891	NO	Amphipoda	Gammarus balcanicus	Gbal	This Study	YES	F2ndF4A4	AL64-01	A	-	OR166675	This Study
Nosema granulosis	Ngra	AL64-04M	AL64	AL	720	YES	Ngra b03		OR165892	NO	Amphipoda	Gammarus balcanicus	Gbal	This Study	YES	F2A6F4nd	AL56-04	A	OR142017	-	This Study
Nosema granulosis	Ngra	AL64-05M	AL64	AL	332	YES	Ngra b03		OR165893	NO	Amphipoda	Gammarus balcanicus	Gbal	This Study	NO
Nosema granulosis	Ngra	AL64-06M	AL64	AL	344	YES	Ngra b03		OR165894	NO	Amphipoda	Gammarus balcanicus	Gbal	This Study	NO
Nosema granulosis	Ngra	AL64-08F	AL64	AL	354	YES	Ngra b03		OR165895	NO	Amphipoda	Gammarus balcanicus	Gbal	This Study	NO
Nosema granulosis	Ngra	AL64-09F	AL64	AL	727	YES	Ngra b03		OR165896	NO	Amphipoda	Gammarus balcanicus	Gbal	This Study	NO
Nosema granulosis	Ngra	AL64-09M	AL64	AL	331	YES	Ngra b03		OR165897	NO	Amphipoda	Gammarus balcanicus	Gbal	This Study	NO
Nosema granulosis	Ngra	AL64-10F	AL64	AL	346	YES	Ngra b03		OR165898	NO	Amphipoda	Gammarus balcanicus	Gbal	This Study	NO
Nosema granulosis	Ngra	AL64-10M	AL64	AL	337	YES	Ngra b03		OR165899	NO	Amphipoda	Gammarus balcanicus	Gbal	This Study	NO
Nosema granulosis	Ngra	AL64-11F	AL64	AL	354	YES	Ngra b03		OR165900	NO	Amphipoda	Gammarus balcanicus	Gbal	This Study	NO
Nosema granulosis	Ngra	AL64-11M	AL64	AL	200	YES	Ngra b04		OR165901	NO	Amphipoda	Gammarus balcanicus	Gbal	This Study	NO
Nosema granulosis	Ngra	AL64-12F	AL64	AL	345	YES	Ngra b03		OR165902	NO	Amphipoda	Gammarus balcanicus	Gbal	This Study	NO
Nosema granulosis	Ngra	AL69-01F	AL69	AL	347	YES	Ngra b01		OR165903	NO	Amphipoda	Gammarus balcanicus	Gbal	This Study	NO
Nosema granulosis	Ngra	AL69-23M	AL69	AL	348	YES	Ngra b02		OR165904	NO	Amphipoda	Gammarus balcanicus	Gbal	This Study	NO
Nosema granulosis	Ngra	ALP41-05	ALP41	DE	687	YES	Ngra r01		MK719304	NO	Amphipoda	Gammarus roeselii	Groe	Quiles et al., 2019	YES	F2C3F4nd	H05-02	C	OR142037	-	This Study
Nosema granulosis	Ngra	ALP43-11	ALP43	DE	317	YES	Ngra r01		MK719293	NO	Amphipoda	Gammarus roeselii	Groe	Quiles et al., 2019	NO
Nosema granulosis	Ngra	ALP43-12	ALP43	DE	317	YES	Ngra r01		MK719294	NO	Amphipoda	Gammarus roeselii	Groe	Quiles et al., 2019	NO
Nosema granulosis	Ngra	ALP49-02	ALP49	DE	687	YES	Ngra r01		MK719287	NO	Amphipoda	Gammarus roeselii	Groe	Quiles et al., 2019	YES	F2C3F4C3	H05-02	C	OR142034	OR166691	This Study
Nosema granulosis	Ngra	ALP49-03	ALP49	DE	687	YES	Ngra r01		MK719288	NO	Amphipoda	Gammarus roeselii	Groe	Quiles et al., 2019	YES	F2C3F4C3	H05-02	C	OR142035	OR166692	This Study
Nosema granulosis	Ngra	ALP49-08	ALP49	DE	480	YES	Ngra r01		MK719286	NO	Amphipoda	Gammarus roeselii	Groe	Quiles et al., 2019	YES	F2C3F4nd	H05-02	C	OR142036	OR166693	This Study
Nosema granulosis	Ngra	ALP50-08	ALP50	DE	687	YES	Ngra r01		MK719285	NO	Amphipoda	Gammarus roeselii	Groe	Quiles et al., 2019	YES	F2C3F4C3	H05-02	C	OR142038	-	This Study
Nosema granulosis	Ngra	ALPM04-1	ALPM04	AT	664	YES	Ngra b02	YES	OR165905	NO	Amphipoda	Gammarus fossarum	Gfos	This Study	YES	F2D1F4D1	ALPM04-1	D	OR142106	OR166754	This Study
Nosema granulosis	Ngra	ALPM04-2	ALPM04	AT	650	YES	Ngra b02		OR165906	NO	Amphipoda	Gammarus fossarum	Gfos	This Study	YES	F2D2F4D2	ALPM04-2	D	OR142107	OR166755	This Study
Nosema granulosis	Ngra	ALPM04-3	ALPM04	AT	629	YES	Ngra b02		OR165907	NO	Amphipoda	Gammarus fossarum	Gfos	This Study	YES	F2D3F4D3	ALPM04-3	D	OR142108	OR166756	This Study
Nosema granulosis	Ngra	ALPM04-4	ALPM04	AT	667	YES	Ngra b02		OR165908	NO	Amphipoda	Gammarus fossarum	Gfos	This Study	YES	F2D4F4D4	ALPM04-4	D	OR142109	OR166757	This Study
Nosema granulosis	Ngra	ALPM04-5	ALPM04	AT	478	YES	Ngra H1	YES	OR165909	NO	Amphipoda	Gammarus fossarum	Gfos	This Study	NO
Nosema granulosis	Ngra	ALPM22-3	ALPM22	CH	722	YES	Ngra H2	YES	OR165910	NO	Amphipoda	Gammarus fossarum	Gfos	This Study	YES	F2E2F4nd	ALMP22-3	E	OR142120	-	This Study
Nosema granulosis	Ngra	BF04-04	BF04	FR	687	YES	Ngra r01		MK719283	NO	Amphipoda	Gammarus roeselii	Groe	Quiles 2019	YES	F2C3F4C3	H05-02	C	OR142039	OR166694	This Study
Nosema granulosis	Ngra	BF04-09	BF04	FR	687	YES	Ngra r01		MK719384	NO	Amphipoda	Gammarus roeselii	Groe	Quiles et al., 2019	YES	F2C3F4C3	H05-02	C	OR142040	OR166695	This Study
Nosema granulosis	Ngra	BF05-02	BF05	FR	317	YES	Ngra r01		MK719375	NO	Amphipoda	Gammarus roeselii	Groe	Quiles et al., 2019	YES	F2C3F4C3	H05-02	C	OR142041	OR166696	This Study
Nosema granulosis	Ngra	BF05-03	BF05	FR	687	YES	Ngra r01		MK719378	NO	Amphipoda	Gammarus roeselii	Groe	Quiles et al., 2019	YES	F2C3F4C3	H05-02	C	OR142042	OR166697	This Study
Nosema granulosis	Ngra	BF05-05	BF05	FR	687	YES	Ngra r01		MK719379	NO	Amphipoda	Gammarus roeselii	Groe	Quiles et al., 2019	YES	F2C3F4C3	H05-02	C	OR142043	OR166698	This Study
Nosema granulosis	Ngra	BF05-07	BF05	FR	317	YES	Ngra r01		MK719376	NO	Amphipoda	Gammarus roeselii	Groe	Quiles et al., 2019	YES	F2C3F4C3	H05-02	C	OR142044	OR166699	This Study
Nosema granulosis	Ngra	BF05-08	BF05	FR	687	YES	Ngra r01		MK719380	NO	Amphipoda	Gammarus roeselii	Groe	Quiles et al., 2019	YES	F2C3F4C3	H05-02	C	OR142045	OR166700	This Study
Nosema granulosis	Ngra	BF05-10	BF05	FR	687	YES	Ngra r01		MK719381	NO	Amphipoda	Gammarus roeselii	Groe	Quiles et al., 2019	YES	F2C3F4C3	H05-02	C	OR142046	OR166701	This Study
Nosema granulosis	Ngra	BF05-11	BF05	FR	687	YES	Ngra r01		MK719382	NO	Amphipoda	Gammarus roeselii	Groe	Quiles et al., 2019	YES	F2C3F4C3	H05-02	C	OR142047	OR166702	This Study
Nosema granulosis	Ngra	BF05-12	BF05	FR	317	YES	Ngra r01		MK719377	NO	Amphipoda	Gammarus roeselii	Groe	Quiles et al., 2019	YES	F2C3F4C3	H05-02	C	OR142048	OR166703	This Study
Nosema granulosis	Ngra	BG25-05F	BG25	BG	336	YES	Ngra b03		OR165911	NO	Amphipoda	Gammarus balcanicus	Gbal	This Study	NO
Nosema granulosis	Ngra	BG25-09F	BG25	BG	336	YES	Ngra b03		OR165912	NO	Amphipoda	Gammarus balcanicus	Gbal	This Study	NO
Nosema granulosis	Ngra	BG25-12F	BG25	BG	336	YES	Ngra b03		OR165913	NO	Amphipoda	Gammarus balcanicus	Gbal	This Study	NO
Nosema granulosis	Ngra	BG54-09M	BG54	RO	672	YES	Ngra b03		OR165914	NO	Amphipoda	Gammarus balcanicus	Gbal	This Study	YES	F2A2-3F4A2-3	H07-04	A	OR141998	OR166655	This Study
Nosema granulosis	Ngra	BG54-10F	BG54	RO	354	YES	Ngra b03		OR165915	NO	Amphipoda	Gammarus balcanicus	Gbal	This Study	NO
Nosema granulosis	Ngra	CHGF	CHGF	CH	996	YES	Ngra H3	YES	OR165916	NO	Amphipoda	Gammarus fossarum	Gfos	This Study	YES	F2E1F4E1	CHGF	E	OR142118	OR166765	This Study
Nosema granulosis	Ngra	COU1	COU	FR	304/358	YES	Ngra r01		AY584251	NO	Amphipoda	Gammarus roeselii	Groe	Haine et al., 2004	NO
Nosema granulosis	Ngra	CUM1	CUM	GB-SCO	316/408	YES	Ngra r01		JX213739	NO	Amphipoda	Gammarus duebeni	Gdue	Ironside et al., 2013	NO
Nosema granulosis	Ngra	CUM2	CUM	GB-SCO	316/407	YES	Ngra r01		JX213742	NO	Amphipoda	Gammarus duebeni	Gdue	Ironside et al., 2013	NO
Nosema granulosis	Ngra	CUM3	CUM	GB-SCO	316/408	YES	Ngra r01		JX213743	NO	Amphipoda	Gammarus duebeni	Gdue	Ironside et al., 2013	NO
Nosema granulosis	Ngra	CUM4	CUM	GB (SCO)	-	NO	-		-	NO	Amphipoda	Gammarus duebeni	Gdue	Ironside et al., 2013	YES	F2ndF4C6	JX213747	C	-	-	Ironside 2013
Nosema granulosis	Ngra	FN434087	KRE2	IE	1069	YES	Ngra r02	YES	FN434087	NO	Amphipoda	Gammarus duebeni	Gdue	Krebes et al., 2010	NO
Nosema granulosis (Msp 616)	Ngra	FN434088	KRE1	IE	1166	YES	FN434088	YES	FN434088	NO	Amphipoda	Gammarus duebeni	Gdue	Krebes et al., 2010	NO
Nosema granulosis	Ngra	GR11-02-FR	GR11	GR	338	YES	Ngra r02		MK719368	NO	Amphipoda	Gammarus roeselii	Groe	Quiles et al., 2019	NO
Nosema granulosis	Ngra	GR11-05-FR	GR11	GR	317	YES	Ngra r02		MK719366	NO	Amphipoda	Gammarus roeselii	Groe	Quiles et al., 2019	NO
Nosema granulosis	Ngra	GR11-06	GR11	GR	714	YES	Ngra r02		MK719373	NO	Amphipoda	Gammarus roeselii	Groe	Quiles et al., 2019	YES	F2ndF4C2	GR11-06	C	-	OR166704	This Study
Nosema granulosis	Ngra	GR11-07	GR11	GR	682	YES	Ngra r02		MK719371	NO	Amphipoda	Gammarus roeselii	Groe	Quiles et al., 2019	NO
Nosema granulosis	Ngra	GR11-07-FR	GR11	GR	317	YES	Ngra r02		MK719367	NO	Amphipoda	Gammarus roeselii	Groe	Quiles et al., 2019	NO
Nosema granulosis	Ngra	GR11-11	GR11	GR	714	YES	Ngra r02		MK719374	NO	Amphipoda	Gammarus roeselii	Groe	Quiles et al., 2019	NO
Nosema granulosis	Ngra	GR11-12	GR11	GR	682	YES	Ngra r02		MK719372	NO	Amphipoda	Gammarus roeselii	Groe	Quiles et al., 2019	NO
Nosema granulosis	Ngra	GR11-15-FR	GR11	GR	338	YES	Ngra r02		MK719369	NO	Amphipoda	Gammarus roeselii	Groe	Quiles et al., 2019	NO
Nosema granulosis	Ngra	GR11-16-FR	GR11	GR	338	YES	Ngra r02		MK719370	NO	Amphipoda	Gammarus roeselii	Groe	Quiles et al., 2019	NO
Nosema granulosis	Ngra	GR25-02	GR25	GR	716	YES	Ngra r03		MK719258	NO	Amphipoda	Gammarus roeselii	Groe	Quiles et al., 2019	YES	F2B1F4B1	GR25-02	B	OR142019	OR166677	This Study
Nosema granulosis	Ngra	GR25-08	GR25	GR	716	YES	Ngra r03		MK719259	NO	Amphipoda	Gammarus roeselii	Groe	Quiles et al., 2019	YES	F2B2F4B2	GR25-08	B	OR142021	OR166680	This Study
Nosema granulosis	Ngra	GR25-12	GR25	GR	200	YES	Ngra r03		MK719255	NO	Amphipoda	Gammarus roeselii	Groe	Quiles et al., 2019	NO
Nosema granulosis	Ngra	GR25-16-FR	GR25	GR	350	YES	Ngra r03		MK719256	NO	Amphipoda	Gammarus roeselii	Groe	Quiles et al., 2019	YES	F2B2F4B2	GR25-08	B	OR142022	OR166679	This Study
Nosema granulosis	Ngra	GR25-18	GR25	GR	350	YES	Ngra r03		MK719257	NO	Amphipoda	Gammarus roeselii	Groe	Quiles et al., 2019	YES	F2B1F4B2	GR25-18	B	OR142020	OR166678	This Study
Nosema granulosis	Ngra	GRU-08	GRU	PL	200	YES	Ngra r01		MK719324	NO	Amphipoda	Gammarus roeselii	Groe	Quiles et al., 2019	NO
Nosema granulosis	Ngra	GRU1-A	GRU1	DE	299	YES	Ngra r01		ON113518	NO	Amphipoda	Gammarus fossarum	Gfos	Prati et al 2022	NO
Nosema granulosis	Ngra	GRU2-A	GRU2	DE	299	YES	Ngra r01		ON113518	NO	Amphipoda	Gammarus fossarum	Gfos	Prati et al 2022	NO
Nosema granulosis	Ngra	GRU2-B	GRU2	DE	299	YES	Ngra r01		ON113518	NO	Amphipoda	Gammarus roeselii	Groe	Prati et al 2022	NO
Nosema granulosis	Ngra	GSSL-14	GSSL	SI	200	YES	Ngra r03		MK719275	NO	Amphipoda	Gammarus roeselii	Groe	Quiles et al., 2019	NO
Nosema granulosis	Ngra	H05-02	H05	HU	687	YES	Ngra r01		MK719262	NO	Amphipoda	Gammarus roeselii	Groe	Quiles et al., 2019	YES	F2C3F4C3	H05-02	C	OR142050	OR166706	This Study
Nosema granulosis	Ngra	H05-09	H05	HU	317	YES	Ngra r01		MK719261	NO	Amphipoda	Gammarus roeselii	Groe	Quiles et al., 2019	YES	F2C3F4C3	H05-02	C	OR142051	OR166707	This Study
Nosema granulosis	Ngra	H07-01M	H07	HU	341	YES	Ngra b03		OR165917	NO	Amphipoda	Gammarus balcanicus	Gbal	This Study	YES	F2A2F4nd	SK41	A	OR141978	-	This Study
Nosema granulosis	Ngra	H07-02M	H07	HU	342	YES	Ngra b03		OR165918	NO	Amphipoda	Gammarus balcanicus	Gbal	This Study	YES	F2A2F4A2-3	SK41	A	OR141979	OR166662	This Study
Nosema granulosis	Ngra	H07-04F	H07	HU	354	YES	Ngra b03		OR165919	NO	Amphipoda	Gammarus balcanicus	Gbal	This Study	YES	F2A2-3F4A2-3	H07-04	A	OR142003	OR166663	This Study
Nosema granulosis	Ngra	H07-04M	H07	HU	726	YES	Ngra b03		OR165920	NO	Amphipoda	Gammarus balcanicus	Gbal	This Study	YES	F2A2-3F4And	H07-04	A	OR142002	-	This Study
Nosema granulosis	Ngra	H07-06M	H07	HU	726	YES	Ngra b03		OR165921	NO	Amphipoda	Gammarus balcanicus	Gbal	This Study	YES	F2A2F4nd	SK41	A	OR141980	-	This Study
Nosema granulosis	Ngra	H07-07M	H07	HU	200	YES	Ngra b04		OR165922	NO	Amphipoda	Gammarus balcanicus	Gbal	This Study	NO
Nosema granulosis	Ngra	H07-10M	H07	HU	201	YES	Ngra b04		OR165923	NO	Amphipoda	Gammarus balcanicus	Gbal	This Study	YES	F2A2F4nd	SK41	A	OR141981	-	This Study
Nosema granulosis	Ngra	H07-11M	H07	HU	341	YES	Ngra b03		OR165924	NO	Amphipoda	Gammarus balcanicus	Gbal	This Study	NO
Nosema granulosis	Ngra	H07-12F	H07	HU	345	YES	Ngra b03		OR165925	NO	Amphipoda	Gammarus balcanicus	Gbal	This Study	NO
Nosema granulosis	Ngra	H09-02M	H09	HU	715	YES	Ngra b03		OR165926	NO	Amphipoda	Gammarus balcanicus	Gbal	This Study	NO
Nosema granulosis	Ngra	H09-04M	H09	HU	726	YES	Ngra b03		OR165927	NO	Amphipoda	Gammarus balcanicus	Gbal	This Study	YES	F2A2Fnd	SK41	A	OR141982	-	This Study
Nosema granulosis	Ngra	H09-06M	H09	HU	342	YES	Ngra b03		OR165928	NO	Amphipoda	Gammarus balcanicus	Gbal	This Study	YES	F2A2F4nd	SK41	A	OR141983	-	This Study
Nosema granulosis	Ngra	H09-07M	H09	HU	718	YES	Ngra b03		OR165929	NO	Amphipoda	Gammarus balcanicus	Gbal	This Study	YES	F2A3F4A2-3	RO08-05	A	OR142014	OR166664	This Study
Nosema granulosis	Ngra	H09-09M	H09	HU	331	YES	Ngra b03		OR165930	NO	Amphipoda	Gammarus balcanicus	Gbal	This Study	YES	F2ndF4A2-3		A	-	OR166668	This Study
Nosema granulosis	Ngra	H09-12M	H09	HU	330	YES	Ngra b03		OR165931	NO	Amphipoda	Gammarus balcanicus	Gbal	This Study	YES	F2A2F4nd	SK41	A	OR141984	-	This Study
Nosema granulosis	Ngra	H11-05M	H11	HU	340	YES	Ngra b03		OR165932	NO	Amphipoda	Gammarus balcanicus	Gbal	This Study	NO
Nosema granulosis	Ngra	H16-03	H16	HU	687	YES	Ngra r01		MK719248	NO	Amphipoda	Gammarus roeselii	Groe	Quiles et al., 2019	NO
Nosema granulosis	Ngra	H26-01F	H26	SK	355	YES	Ngra b03		OR165933	NO	Amphipoda	Gammarus balcanicus	Gbal	This Study	NO
Nosema granulosis	Ngra	H26-02M	H26	SK	344	YES	Ngra b03		OR165934	NO	Amphipoda	Gammarus balcanicus	Gbal	This Study	YES	F2A2F4nd	SK41	A	OR141985	-	This Study
Nosema granulosis	Ngra	H26-04M	H26	SK	341	YES	Ngra b03		OR165935	NO	Amphipoda	Gammarus balcanicus	Gbal	This Study	YES	F2A2F4nd	SK41	A	OR141986	-	This Study
Nosema granulosis	Ngra	H26-07M	H26	SK	331	YES	Ngra b03		OR165936	NO	Amphipoda	Gammarus balcanicus	Gbal	This Study	YES	F2A2F4nd	SK41	A	OR141987	-	This Study
Nosema granulosis	Ngra	H26-09M	H26	SK	200	YES	Ngra b04		OR165937	NO	Amphipoda	Gammarus balcanicus	Gbal	This Study	YES	F2A2-3F4And	H07-04	A	OR142001	-	This Study
Nosema granulosis	Ngra	H26-10F	H26	SK	342	YES	Ngra b03		OR165938	NO	Amphipoda	Gammarus balcanicus	Gbal	This Study	YES	F2A2F4A2-3	SK41	A	OR141988	OR166665	This Study
Nosema granulosis	Ngra	H26-10M	H26	SK	342	YES	Ngra b03		OR165939	NO	Amphipoda	Gammarus balcanicus	Gbal	This Study	YES	F2A2-3F4And	H07-04	A	OR142000	-	This Study
Nosema granulosis	Ngra	H26-11M	H26	SK	726	YES	Ngra b03		OR165940	NO	Amphipoda	Gammarus balcanicus	Gbal	This Study	YES	F2A2F4A2-3	SK41	A	OR141989	OR166667	This Study
Nosema granulosis	Ngra	HR30-11F	HR30	HR	352	YES	Ngra b03		OR165941	NO	Amphipoda	Gammarus balcanicus	Gbal	This Study	NO
Nosema granulosis	Ngra	HR30-12F	HR30	HR	345	YES	Ngra b03		OR165942	NO	Amphipoda	Gammarus balcanicus	Gbal	This Study	NO
Nosema granulosis	Ngra	HUS10-01	HUS10	HU	714	YES	Ngra r01	YES	MK719260	NO	Amphipoda	Gammarus roeselii	Groe	Quiles et al., 2019	NO
Nosema granulosis	Ngra	KER21	KER	FR	683	YES	Ngra H3		OR165943	NO	Amphipoda	Gammarus duebeni	Gdue	This Study	YES	F2ndF4E3	KER21	E	-	OR166767	This Study
Nosema granulosis	Ngra	KIN1-A	KIN1	DE	299	YES	Ngra r01		ON113518	NO	Amphipoda	Gammarus roeselii	Groe	Prati et al 2022	NO
Nosema granulosis	Ngra	KIN2-A	KIN2	DE	299	YES	Ngra r01		ON113518	NO	Amphipoda	Gammarus fossarum	Gfos	Prati et al 2022	NO
Nosema sp. VR28	Nsp	KM977840	LYS	RU	699	YES	KM977840	YES	KM977840	NO	Amphipoda	Eulimnogammarus verrucosus	Ever	Madyarova et al 2015	NO
Nosema sp. VR31	Nsp	KM977841	LYS	RU	730	YES	KM977841	YES	KM977841	NO	Amphipoda	Eulimnogammarus verrucosus	Ever	Madyarova et al 2015	NO
Nosema fumiferanae	Nfum	KT020736		-	1291	YES	KT020736	YES	KT020736	YES	Lepidoptera	Epiphyas postvittana	Epos	Huang et al DS	YES	HQ457435	HQ457435				Kyei-Poku unpub
Nosema sp. (L105)	Ngra	L105	WRO	PL	1109	YES	Ngra b01	YES	MK241529	NO	Amphipoda	Gammarus pulex	Gpul	Wroblewski and Ovcharenko., DS	NO
Nosema sp. (L116)	Ngra	L116	WRO	PL	984	YES	Ngra b01		MK241528	NO	Amphipoda	Gammarus pulex	Gpul	Wroblewski and Ovcharenko., DS	NO
Nosema sp. (L118)	Ngra	L118	WRO	PL	1011	YES	Ngra b01		MK241527	NO	Amphipoda	Gammarus pulex	Gpul	Wroblewski and Ovcharenko., DS	NO
Nosema sp. (L128)	Ngra	L128	WRO	PL	948	YES	Ngra b01		MK241528	NO	Amphipoda	Gammarus pulex	Gpul	Wroblewski and Ovcharenko., DS	NO
Nosema sp. (L138)	Ngra	L138	WRO	PL	855	YES	Ngra b01		MK241538	NO	Amphipoda	Gammarus pulex	Gpul	Wroblewski and Ovcharenko., DS	NO
Nosema sp. (L142)	Ngra	L142	WRO	PL	1045	YES	Ngra b01		MK241537	NO	Amphipoda	Gammarus pulex	Gpul	Wroblewski and Ovcharenko., DS	NO
Nosema sp. (L143)	Ngra	L143	WRO	PL	931	YES	Ngra r03		MK241536	NO	Amphipoda	Gammarus pulex	Gpul	Wroblewski and Ovcharenko., DS	NO
Nosema sp. (L146)	Ngra	L146	WRO	PL	1029	YES	MK241535	YES	MK241535	NO	Amphipoda	Gammarus pulex	Gpul	Wroblewski and Ovcharenko., DS	NO
Nosema sp. (L84)	Ngra	L84	WRO	PL	1052	YES	MK241534	YES	MK241534	NO	Amphipoda	Gammarus pulex	Gpul	Wroblewski and Ovcharenko., DS	NO
Nosema sp. (L87)	Ngra	L87	WRO	PL	906	YES	Ngra b01		MK241533	NO	Amphipoda	Gammarus pulex	Gpul	Wroblewski and Ovcharenko., DS	NO
Nosema sp. (L96)	Ngra	L96	WRO	PL	1041	YES	Ngra b01		MK241532	NO	Amphipoda	Gammarus pulex	Gpul	Wroblewski and Ovcharenko., DS	YES	F2ndF4F1	54P6	F	-	OR166773	This study
Nosema sp. (L97)	Ngra	L97	WRO	PL	1051	YES	Ngra b01		MK241531	NO	Amphipoda	Gammarus pulex	Gpul	Wroblewski and Ovcharenko., DS	NO
Nosema sp. (L98)	Ngra	L98	WRO	PL	1053	YES	Ngra b01		MK241530	NO	Amphipoda	Gammarus pulex	Gpul	Wroblewski and Ovcharenko., DS	NO
Nosema sp.	Nsp	MN959960	NifARN	PL	370	YES	MN959960	YES	MN959960	NO	Amphipoda	Niphargellus arndti	Narn	Grabner et al 2020	NO
Nosema granulosis	Ngra	NIT12-06	NIT	IT	317	YES	Ngra r01		MK719289	NO	Amphipoda	Gammarus roeselii	Groe	Quiles et al., 2019	YES	F2C3F4C3	H05-02	C	OR142049	OR166705	This Study
Nosema granulosis	Ngra	OMDE-A	OMDE	DE	317	YES	FN434088		OM287419	NO	Amphipoda	Gammarus pulex	Gpul	Prati et al 2022	NO
Nosema granulosis	Ngra	Ou-100	Ou	FR	316	YES	Ngra r01		MK719461	NO	Amphipoda	Gammarus roeselii	Groe	Quiles et al., 2019	YES	F2C3F4C3	H05-02	C	OR142059	OR166708	This Study
Nosema granulosis	Ngra	Ou-111	Ou	FR	316	YES	Ngra r01		MK719462	NO	Amphipoda	Gammarus roeselii	Groe	Quiles et al., 2019	YES	F2C3F4C3	H05-02	C	OR142060	OR166709	This Study
Nosema granulosis	Ngra	Ou-133	Ou	FR	316	YES	Ngra r01		MK719463	NO	Amphipoda	Gammarus roeselii	Groe	Quiles et al., 2019	YES	F2C3F4C3	H05-02	C	OR142061	OR166710	This Study
Nosema granulosis	Ngra	Ou-141	Ou	FR	316	YES	Ngra r01		MK719464	NO	Amphipoda	Gammarus roeselii	Groe	Quiles et al., 2019	YES	F2C3F4nd	H05-02	C	OR142058	-	This Study
Nosema granulosis	Ngra	Ou-142	Ou	FR	316	YES	Ngra r01		MK719465	NO	Amphipoda	Gammarus roeselii	Groe	Quiles et al., 2019	NO
Nosema granulosis	Ngra	Ou-144	Ou	FR	316	YES	Ngra r01		MK719466	NO	Amphipoda	Gammarus roeselii	Groe	Quiles et al., 2019	NO
Nosema granulosis	Ngra	Ou-145	Ou	FR	316	YES	Ngra r01		MK719467	NO	Amphipoda	Gammarus roeselii	Groe	Quiles et al., 2019	YES	F2ndF4C3	H05-02	C	-	OR166711	This Study
Nosema granulosis	Ngra	Ou-147	Ou	FR	316	YES	Ngra r01		MK719468	NO	Amphipoda	Gammarus roeselii	Groe	Quiles et al., 2019	YES	F2C3F4C3	H05-02	C	OR142062	OR166712	This Study
Nosema granulosis	Ngra	Ou-155	Ou	FR	316	YES	Ngra r01		MK719469	NO	Amphipoda	Gammarus roeselii	Groe	Quiles et al., 2019	YES	F2C3F4C3	H05-02	C	OR142063	OR166713	This Study
Nosema granulosis	Ngra	Ou-23	Ou	FR	316	YES	Ngra r01		MK719470	NO	Amphipoda	Gammarus roeselii	Groe	Quiles et al., 2019	YES	F2C3F4C3	H05-02	C	OR142053	OR166714	This Study
Nosema granulosis	Ngra	Ou-3	Ou	FR	316	YES	Ngra r01		MK719471	NO	Amphipoda	Gammarus roeselii	Groe	Quiles et al., 2019	YES	F2C3F4nd	H05-02	C	OR142052	-	This Study
Nosema granulosis	Ngra	Ou-38	Ou	FR	316	YES	Ngra r01		MK719472	NO	Amphipoda	Gammarus roeselii	Groe	Quiles et al., 2019	NO
Nosema granulosis	Ngra	Ou-4	Ou	FR	316	YES	Ngra r01		MK719473	NO	Amphipoda	Gammarus roeselii	Groe	Quiles et al., 2019	NO
Nosema granulosis	Ngra	Ou-44	Ou	FR	316	YES	Ngra r01		MK719474	NO	Amphipoda	Gammarus roeselii	Groe	Quiles et al., 2019	YES	F2C3F4C3	H05-02	C	OR142054	OR166715	This Study
Nosema granulosis	Ngra	Ou-53	Ou	FR	317	YES	Ngra r01		MK719478	NO	Amphipoda	Gammarus roeselii	Groe	Quiles et al., 2019	YES	F2C3F4C3	H05-02	C	OR142055	OR166716	This Study
Nosema granulosis	Ngra	Ou-57	Ou	FR	316	YES	Ngra r01		MK719475	NO	Amphipoda	Gammarus roeselii	Groe	Quiles et al., 2019	NO
Nosema granulosis	Ngra	Ou-60	Ou	FR	317	YES	Ngra r01		MK719479	NO	Amphipoda	Gammarus roeselii	Groe	Quiles et al., 2019	YES	F2C3F4C3	H05-02	C	OR142056	OR166717	This Study
Nosema granulosis	Ngra	Ou-64	Ou	FR	316	YES	Ngra r01		MK719476	NO	Amphipoda	Gammarus roeselii	Groe	Quiles et al., 2019	YES	F2C3F4C3	H05-02	C	OR142057	OR166718	This Study
Nosema granulosis	Ngra	Ou-74	Ou	FR	316	YES	Ngra r01		MK719477	NO	Amphipoda	Gammarus roeselii	Groe	Quiles et al., 2019	NO
Nosema granulosis	Ngra	PA-02	PA	AT	687	YES	Ngra r01		MK719277	NO	Amphipoda	Gammarus roeselii	Groe	Quiles et al., 2019	YES	F2C3F4C3	H05-02	C	OR142064	OR166719	This Study
Nosema granulosis	Ngra	PA-04	PA	AT	687	YES	Ngra r01		MK719278	NO	Amphipoda	Gammarus roeselii	Groe	Quiles et al., 2019	YES	F2C3F4C3	H05-02	C	OR142065	OR166720	This Study
Nosema granulosis	Ngra	PA-06	PA	AT	687	YES	Ngra r01		MK719279	NO	Amphipoda	Gammarus roeselii	Groe	Quiles et al., 2019	YES	F2C3F4nd	H05-02	C	OR142066	-	This Study
Nosema granulosis	Ngra	PA-08	PA	AT	200	YES	Ngra r01		MK719276	NO	Amphipoda	Gammarus roeselii	Groe	Quiles et al., 2019	NO
Nosema granulosis	Ngra	PA-09	PA	AT	687	YES	Ngra r01		MK719280	NO	Amphipoda	Gammarus roeselii	Groe	Quiles et al., 2019	YES	F2C3F4C3	H05-02	C	OR142067	OR166721	This Study
Nosema granulosis	Ngra	PA-10	PA	AT	687	YES	Ngra r01		MK719281	NO	Amphipoda	Gammarus roeselii	Groe	Quiles et al., 2019	YES	F2C3F4C3	H05-02	C	OR142068	OR166722	This Study
Nosema granulosis	Ngra	PL1-05	PL1	PL	338	YES	Ngra r02		MK719347	NO	Amphipoda	Gammarus roeselii	Groe	Quiles et al., 2019	NO
Nosema granulosis	Ngra	PL8-01	PL8	PL	687	YES	Ngra r01		MK719313	NO	Amphipoda	Gammarus roeselii	Groe	Quiles et al., 2019	YES	F2C3F4C3	H05-02	C	OR142069	OR166723	This Study
Nosema granulosis	Ngra	PL8-03	PL8	PL	687	YES	Ngra r01		MK719314	NO	Amphipoda	Gammarus roeselii	Groe	Quiles et al., 2019	YES	F2C3F4C3	H05-02	C	OR142070	OR166724	This Study
Nosema granulosis	Ngra	PL8-04	PL8	PL	317	YES	Ngra r01		MK719309	NO	Amphipoda	Gammarus roeselii	Groe	Quiles et al., 2019	YES	F2C3F4C3	H05-02	C	OR142071	OR166725	This Study
Nosema granulosis	Ngra	PL8-05	PL8	PL	687	YES	Ngra r01		MK719315	NO	Amphipoda	Gammarus roeselii	Groe	Quiles et al., 2019	YES	F2C3F4C3	H05-02	C	OR142072	OR166726	This Study
Nosema granulosis	Ngra	PL8-06	PL8	PL	317	YES	Ngra r01		MK719310	NO	Amphipoda	Gammarus roeselii	Groe	Quiles et al., 2019	YES	F2C3F4C3	H05-02	C	OR142073	OR166727	This Study
Nosema granulosis	Ngra	PL8-07	PL8	PL	317	YES	Ngra r01		MK719311	NO	Amphipoda	Gammarus roeselii	Groe	Quiles et al., 2019	YES	F2C3F4C3	H05-02	C	OR142074	OR166728	This Study
Nosema granulosis	Ngra	PL8-08	PL8	PL	687	YES	Ngra r01		MK719316	NO	Amphipoda	Gammarus roeselii	Groe	Quiles et al., 2019	YES	F2C3F4C3	H05-02	C	OR142075	OR166729	This Study
Nosema granulosis	Ngra	PL8-09	PL8	PL	317	YES	Ngra r01		MK719312	NO	Amphipoda	Gammarus roeselii	Groe	Quiles et al., 2019	YES	F2C3F4C3	H05-02	C	OR142076	OR166730	This Study
Nosema granulosis	Ngra	PL8-10	PL8	PL	687	YES	Ngra r01		MK719317	NO	Amphipoda	Gammarus roeselii	Groe	Quiles et al., 2019	YES	F2C3F4C3	H05-02	C	OR142077	OR166731	This Study
Nosema granulosis	Ngra	PL8-11	PL8	PL	687	YES	Ngra r01		MK719318	NO	Amphipoda	Gammarus roeselii	Groe	Quiles et al., 2019	YES	F2C3F4C3	H05-02	C	OR142078	OR166732	This Study
Nosema granulosis	Ngra	PRO-01	PRO	PL	317	YES	Ngra r01		MK719320	NO	Amphipoda	Gammarus roeselii	Groe	Quiles et al., 2019	NO
Nosema granulosis	Ngra	PRO-03	PRO	PL	317	YES	Ngra r01		MK719321	NO	Amphipoda	Gammarus roeselii	Groe	Quiles et al., 2019	NO
Nosema granulosis	Ngra	PRO-04	PRO	PL	687	YES	Ngra r01		MK719322	NO	Amphipoda	Gammarus roeselii	Groe	Quiles et al., 2019	YES	F2C3F4C3	H05-02	C	OR142079	OR166733	This Study
Nosema granulosis	Ngra	PRO-05	PRO	PL	200	YES	Ngra r01		MK719319	NO	Amphipoda	Gammarus roeselii	Groe	Quiles et al., 2019	NO
Nosema granulosis	Ngra	PRO-08	PRO	PL	687	YES	Ngra r01		MK719323	NO	Amphipoda	Gammarus roeselii	Groe	Quiles et al., 2019	NO
Nosema granulosis (PT31)	Ngra	PT31	WRO	PL	789/1103	YES	KM657356	YES	KM657356	NO	Amphipoda	Gammarus pulex	Gpul	Wroblewski and Ovcharenko., DS	NO
Nosema granulosis (PT41)	Ngra	PT41	WRO	PL	789/1072	YES	Ngra r03	YES	KM657357	NO	Amphipoda	Gammarus pulex	Gpul	Wroblewski and Ovcharenko., DS	NO
Nosema sp. R3R4	Ngra	R3R4	WRO	PL	754	YES	Ngra r03		KM657355	NO	Amphipoda	Gammarus pulex	Gpul	Wroblewski and Ovcharenko., DS	NO
Nosema granulosis	Ngra	RO08-05M	RO08	RO	700	YES	Ngra b03		OR165944	NO	Amphipoda	Gammarus balcanicus	Gbal	This Study	YES	F2A3F4A2-3	RO08-05	A	OR142015	OR166666	This Study
Nosema granulosis	Ngra	RO12-03M	RO12	RO	200	YES	Ngra b04		OR165945	NO	Amphipoda	Gammarus balcanicus	Gbal	This Study	YES	F2A2F4nd	SK41	A	OR141990	-	This Study
Nosema granulosis	Ngra	RO12-04F	RO12	RO	267	YES	Ngra b03		OR165946	NO	Amphipoda	Gammarus balcanicus	Gbal	This Study	NO
Nosema granulosis	Ngra	RO12-07M	RO12	RO	200	YES	Ngra b04		OR165947	NO	Amphipoda	Gammarus balcanicus	Gbal	This Study	NO
Nosema granulosis	Ngra	RO12-13M	RO12	RO	341	YES	Ngra b01		OR165948	NO	Amphipoda	Gammarus balcanicus	Gbal	This Study	NO
Nosema granulosis	Ngra	RO17-11M	RO17	RO	202	YES	Ngra b04		OR165949	NO	Amphipoda	Gammarus balcanicus	Gbal	This Study	NO
Nosema granulosis	Ngra	RO17-15M	RO17	RO	200	YES	Ngra b04		OR165950	NO	Amphipoda	Gammarus balcanicus	Gbal	This Study	YES	F2A3F4nd	RO08-05	A	OR142016	-	This Study
Nosema granulosis	Ngra	RO17-16F	RO17	RO	353	YES	Ngra b03		OR165951	NO	Amphipoda	Gammarus balcanicus	Gbal	This Study	NO
Nosema granulosis	Ngra	RO17-18F	RO17	RO	354	YES	Ngra b03		OR165952	NO	Amphipoda	Gammarus balcanicus	Gbal	This Study	NO
Nosema granulosis	Ngra	ROS10	ROS	FR	263	YES	Ngra b03/r02		OR165955	NO	Amphipoda	Gammarus duebeni	Gdue	This Study	YES	F2C4F4C4	ROS2	C	OR142086	OR166734	This Study
Nosema granulosis	Ngra	ROS11	ROS	FR	263	YES	Ngra b03/r02		OR165956	NO	Amphipoda	Gammarus duebeni	Gdue	This Study	YES	F2C4F4C4	ROS2	C	OR142087	OR166735	This Study
Nosema granulosis	Ngra	ROS115	ROS	FR	707	YES	Ngra r02		OR165981	NO	Amphipoda	Gammarus duebeni	Gdue	This Study	NO
Nosema granulosis	Ngra	ROS119	ROS	FR	730	YES	Ngra r02		OR165982	NO	Amphipoda	Gammarus duebeni	Gdue	This Study	YES	F2C1bF4C1	ROS88	C	OR142028	OR166686	This Study
Nosema granulosis	Ngra	ROS12	ROS	FR	703	YES	Ngra r02		OR165957	NO	Amphipoda	Gammarus duebeni	Gdue	This Study	NO
Nosema granulosis	Ngra	ROS124	ROS	FR	279	YES	Ngra b03/r02		OR165983	NO	Amphipoda	Gammarus duebeni	Gdue	This Study	NO
Nosema granulosis	Ngra	ROS126	ROS	FR	719	YES	Ngra r02		OR165984	NO	Amphipoda	Gammarus duebeni	Gdue	This Study	NO
Nosema granulosis	Ngra	ROS127	ROS	FR	726	YES	Ngra r02		OR165985	NO	Amphipoda	Gammarus duebeni	Gdue	This Study	NO
Nosema granulosis	Ngra	ROS130	ROS	FR	263	YES	Ngra b03/r02		OR165986	NO	Amphipoda	Gammarus duebeni	Gdue	This Study	NO
Nosema granulosis	Ngra	ROS138	ROS	FR	725	YES	Ngra r02		OR165987	NO	Amphipoda	Gammarus duebeni	Gdue	This Study	NO
Nosema granulosis	Ngra	ROS14	ROS	FR	263	YES	Ngra b03/r02		OR165958	NO	Amphipoda	Gammarus duebeni	Gdue	This Study	NO
Nosema granulosis	Ngra	ROS140	ROS	FR	720	YES	Ngra r02		OR165988	NO	Amphipoda	Gammarus duebeni	Gdue	This Study	NO
Nosema granulosis	Ngra	ROS141	ROS	FR	727	YES	Ngra r02		OR165989	NO	Amphipoda	Gammarus duebeni	Gdue	This Study	NO
Nosema granulosis	Ngra	ROS17	ROS	FR	224	YES	Ngra b03/r02		OR165959	NO	Amphipoda	Gammarus duebeni	Gdue	This Study	YES	F2C4F4C4	ROS2	C	OR142088	OR166736	This Study
Nosema granulosis	Ngra	ROS2	ROS	FR	263	YES	Ngra b03/r02		OR165953	NO	Amphipoda	Gammarus duebeni	Gdue	This Study	YES	F2C4F4C4	ROS2	C	OR142084	OR166737	This Study
Nosema granulosis	Ngra	ROS21	ROS	FR	695	YES	Ngra r02		OR165960	NO	Amphipoda	Gammarus duebeni	Gdue	This Study	NO
Nosema granulosis	Ngra	ROS28	ROS	FR	695	YES	Ngra r02		OR165961	NO	Amphipoda	Gammarus duebeni	Gdue	This Study	NO
Nosema granulosis	Ngra	ROS3	ROS	FR	263	YES	Ngra b03/r02		OR165954	NO	Amphipoda	Gammarus duebeni	Gdue	This Study	YES	F2C4F4C4	ROS2	C	OR142085	OR166738	This Study
Nosema granulosis	Ngra	ROS41	ROS	FR	240	YES	Ngra b03/r02		OR165962	NO	Amphipoda	Gammarus duebeni	Gdue	This Study	NO
Nosema granulosis	Ngra	ROS45	ROS	FR	700	YES	Ngra r02		OR165963	NO	Amphipoda	Gammarus duebeni	Gdue	This Study	NO
Nosema granulosis	Ngra	ROS49	ROS	FR	233	YES	Ngra b03/r02		OR165964	NO	Amphipoda	Gammarus duebeni	Gdue	This Study	NO
Nosema granulosis	Ngra	ROS50	ROS	FR	232	YES	Ngra b03/r02		OR165965	NO	Amphipoda	Gammarus duebeni	Gdue	This Study	YES	F2C1bC4F4C1-4	ROS50	C	OR142032	OR166687	This Study
Nosema granulosis	Ngra	ROS51	ROS	FR	722	YES	Ngra r02		OR165966	NO	Amphipoda	Gammarus duebeni	Gdue	This Study	NO
Nosema granulosis	Ngra	ROS53	ROS	FR	235	YES	Ngra b03/r02		OR165967	NO	Amphipoda	Gammarus duebeni	Gdue	This Study	YES	F2C1bC4F4C1-4	ROS50	C	OR142031	OR166688	This Study
Nosema granulosis	Ngra	ROS55	ROS	FR	716	YES	Ngra r02		OR165968	NO	Amphipoda	Gammarus duebeni	Gdue	This Study	NO
Nosema granulosis	Ngra	ROS56	ROS	FR	235	YES	Ngra b03/r02		OR165969	NO	Amphipoda	Gammarus duebeni	Gdue	This Study	YES	F2C4F4C4	ROS2	C	OR142089	OR166689	This Study
Nosema granulosis	Ngra	ROS62	ROS	FR	262	YES	Ngra b03/r02		OR165970	NO	Amphipoda	Gammarus duebeni	Gdue	This Study	NO
Nosema granulosis	Ngra	ROS63	ROS	FR	726	YES	Ngra d01	YES	OR165971	NO	Amphipoda	Gammarus duebeni	Gdue	This Study	NO
Nosema granulosis	Ngra	ROS65	ROS	FR	244	YES	Ngra b03/r02		OR165972	NO	Amphipoda	Gammarus duebeni	Gdue	This Study	YES	F2C1bC4F4C1-4	ROS50	C	OR142033	OR166690	This Study
Nosema granulosis	Ngra	ROS66	ROS	FR	720	YES	Ngra r02		OR165973	NO	Amphipoda	Gammarus duebeni	Gdue	This Study	NO
Nosema granulosis	Ngra	ROS67	ROS	FR	235	YES	Ngra b03/r02		OR165974	NO	Amphipoda	Gammarus duebeni	Gdue	This Study	YES	F2ndF4C4	ROS2	C	-	OR166739	This Study
Nosema granulosis	Ngra	ROS70	ROS	FR	705	YES	Ngra r02		OR165975	NO	Amphipoda	Gammarus duebeni	Gdue	This Study	NO
Nosema granulosis	Ngra	ROS75	ROS	FR	232	YES	Ngra b03/r02		OR165976	NO	Amphipoda	Gammarus duebeni	Gdue	This Study	NO
Nosema granulosis	Ngra	ROS76	ROS	FR	167	YES	Ngra b03/r02		**	NO	Amphipoda	Gammarus duebeni	Gdue	This Study	NO
Nosema granulosis	Ngra	ROS77	ROS	FR	235	YES	Ngra b03/r02		OR165977	NO	Amphipoda	Gammarus duebeni	Gdue	This Study	YES	F2ndF4C1	ROS88	C	-	OR166685	This Study
Nosema granulosis	Ngra	ROS78	ROS	FR	722	YES	Ngra r02		OR165978	NO	Amphipoda	Gammarus duebeni	Gdue	This Study	NO
Nosema granulosis	Ngra	ROS88	ROS	FR	721	YES	Ngra r02		OR165979	NO	Amphipoda	Gammarus duebeni	Gdue	This Study	YES	F2C1bF4C1	ROS88	C	OR142029	OR166683	This Study
Nosema granulosis	Ngra	ROS90	ROS	FR	722	YES	Ngra r02		OR165980	NO	Amphipoda	Gammarus duebeni	Gdue	This Study	YES	F2C1bF4C1	ROS88	C	OR142030	OR166684	This Study
Nosema granulosis	Ngra	SAL2-A	SAL2	DE	299	YES	Ngra r01		ON113518	NO	Amphipoda	Gammarus fossarum	Gfos	Prati et al 2022	NO
Nosema granulosis	Ngra	SJL-1	SJL	FR	Shorter/365	YES	Ngra r01		EF091822	NO	Amphipoda	Dikerogammarus villosus	Dvil	Wattier et al 2007	NO
Nosema granulosis	Ngra	SK1	SK	SK	690	YES	Ngra b03		OR165990	NO	Amphipoda	Gammarus balcanicus	Gbal	This Study	YES	F2A2-3F4A2-3	H07-04	A	OR142004	OR166652	This Study
Nosema granulosis	Ngra	SK100	SK	SK	662	YES	Ngra b03		OR166005	NO	Amphipoda	Gammarus balcanicus	Gbal	This Study	YES	F2A2-3F4A2-3	H07-04	A	OR142010	OR166653	This Study
Nosema granulosis	Ngra	SK15	SK	SK	690	YES	Ngra b03		OR165994	NO	Amphipoda	Gammarus balcanicus	Gbal	This Study	YES	F2A2-3F4A2-3	H07-04	A	OR142007	OR166654	This Study
Nosema granulosis	Ngra	SK2	SK	SK	690	YES	Ngra b03		OR165991	NO	Amphipoda	Gammarus balcanicus	Gbal	This Study	YES	F2A2-3F4A2-3	H07-04	A	OR142011	OR166670	This Study
Nosema granulosis	Ngra	SK20	SK	SK	662	YES	Ngra b03		OR165995	NO	Amphipoda	Gammarus balcanicus	Gbal	This Study	YES	F2A2-3F4A2-3	H07-04	A	OR142012	OR166671	This Study
Nosema granulosis	Ngra	SK27	SK	SK	693	YES	Ngra b03		OR165996	NO	Amphipoda	Gammarus balcanicus	Gbal	This Study	YES	F2A2-3F4A2-3	H07-04	A	OR142013	OR166672	This Study
Nosema granulosis	Ngra	SK41	SK	SK	720	YES	Ngra b03		OR165997	NO	Amphipoda	Gammarus balcanicus	Gbal	This Study	YES	F2A2F4A2-3	SK41	A	OR141991	OR166674	This Study
Nosema granulosis	Ngra	SK49	SK	SK	320	YES	Ngra b03		OR165998	NO	Amphipoda	Gammarus balcanicus	Gbal	This Study	YES	F2A2F4A2-3	SK41	A	OR141992	OR166673	This Study
Nosema granulosis	Ngra	SK5	SK	SK	690	YES	Ngra b03		OR165992	NO	Amphipoda	Gammarus balcanicus	Gbal	This Study	YES	F2A2-3F4A2-3	H07-04	A	OR142005	OR166656	This Study
Nosema granulosis	Ngra	SK58	SK	SK	390	YES	Ngra b03		OR165999	NO	Amphipoda	Gammarus balcanicus	Gbal	This Study	YES	F2A2-3F4A2-3	H07-04	A	OR142009	OR166657	This Study
Nosema granulosis	Ngra	SK6	SK	SK	690	YES	Ngra b03		OR165993	NO	Amphipoda	Gammarus balcanicus	Gbal	This Study	YES	F2A2F4A2-3	SK41	A	OR142006	OR166658	This Study
Nosema granulosis	Ngra	SK69	SK	SK	697	YES	Ngra b03		OR166000	NO	Amphipoda	Gammarus balcanicus	Gbal	This Study	NO
Nosema granulosis	Ngra	SK82	SK	SK	691	YES	Ngra b03		OR166001	NO	Amphipoda	Gammarus balcanicus	Gbal	This Study	YES	F2A2-3F4A2-3	H07-04	A	OR142008	OR166659	This Study
Nosema granulosis	Ngra	SK92	SK	SK	685	YES	Ngra b03		OR166002	NO	Amphipoda	Gammarus balcanicus	Gbal	This Study	YES	F2A2F4A2-3	SK41	A	OR141993	OR166660	This Study
Nosema granulosis	Ngra	SK94	SK	SK	690	YES	Ngra b03		OR166003	NO	Amphipoda	Gammarus balcanicus	Gbal	This Study	YES	F2A2F4A2-3	SK41	A	OR141994	-	This Study
Nosema granulosis	Ngra	SK98	SK	SK	693	YES	Ngra b03		OR166004	NO	Amphipoda	Gammarus balcanicus	Gbal	This Study	YES	F2A2F4A2-3	SK41	A	OR141995	OR166661	This Study
Nosema granulosis	Ngra	SLB-05	SLB	PL	687	YES	Ngra r01		MK719268	NO	Amphipoda	Gammarus roeselii	Groe	Quiles et al., 2019	YES	F2C3F4nd	H05-02	C	OR142080	-	This Study
Nosema granulosis	Ngra	SLB-08	SLB	PL	687	YES	Ngra r01		MK719269	NO	Amphipoda	Gammarus roeselii	Groe	Quiles et al., 2019	YES	F2C3F4nd	H05-02	C	OR142081	-	This Study
Nosema granulosis	Ngra	SLB-12	SLB	PL	317	YES	Ngra r01		MK719264	NO	Amphipoda	Gammarus roeselii	Groe	Quiles et al., 2019	YES	F2C3F4nd	H05-02	C	OR142082	-	This Study
Nosema granulosis	Ngra	SPI-40	SPI	AT	Shorter/365	YES	Ngra r01		EF091823	NO	Amphipoda	Dikerogammarus villosus	Dvil	Wattier et al 2007	NO
Nosema granulosis	Ngra	STE1-A	STE1	DE	299	YES	Ngra r01		ON113518	NO	Amphipoda	Gammarus fossarum	Gfos	Prati et al 2022	NO
Nosema granulosis	Ngra	STE1-B	STE1	DE	299	YES	Ngra r01		ON113518	NO	Amphipoda	Gammarus pulex	Gpul	Prati et al 2022	NO
Nosema granulosis	Ngra	STE1-C	STE1	DE	299	YES	Ngra r01		ON113518	NO	Amphipoda	Gammarus roeselii	Groe	Prati et al 2022	NO
Nosema granulosis	Ngra	STG-03	STG	FR	480	YES	Ngra r01		MK719434	NO	Amphipoda	Gammarus roeselii	Groe	Quiles et al., 2019	NO
Nosema granulosis	Ngra	STG-09	STG	FR	480	YES	Ngra r01		MK719435	NO	Amphipoda	Gammarus roeselii	Groe	Quiles et al., 2019	YES	F2C3F4nd	H05-02	C	OR142083	-	This Study
Nosema granulosis	Ngra	STG-12	STG	FR	304	YES	Ngra r01		MK719432	NO	Amphipoda	Gammarus roeselii	Groe	Quiles et al., 2019	NO
Nosema granulosis	Ngra	TER-1	TER	GB (SCO)	1143/1168	YES	AJ011833	YES	AJ011833	YES	Amphipoda	Gammarus duebeni	Gdue	Terry et al., 1999	YES	F2C1F4C1	DQ996233	C	DQ996233	-	Ironside 2007
Nosema granulosis	Ngra	UA03-07M	UA03	UA	726	YES	Ngra b03		OR166006	NO	Amphipoda	Gammarus balcanicus	Gbal	This Study	YES	F2A2-3F4And	H07-04	A	OR141999	-	This Study
Nosema granulosis	Ngra	UA03-12M	UA03	UA	726	YES	Ngra b03		OR166007	NO	Amphipoda	Gammarus balcanicus	Gbal	This Study	YES	F2A2F4A2-3	SK41	A	OR141996	OR166669	This Study
Nosema granulosis	Ngra	UA31-22M	UA31	UA	717	YES	Ngra b03		OR166008	NO	Amphipoda	Gammarus balcanicus	Gbal	This Study	YES	F2A2F4nd	SK41	A	OR141997	-	This Study
Nosema granulosis	Ngra	UA31-M58	UA31	UA	1011	YES	Ngra b03	YES	OR166009	NO	Amphipoda	Gammarus balcanicus	Gbal	This Study	NO
Nosema granulosis	Ngra		HUD	LU	337	YES	Ngra r03		KT633991*	NO	Amphipoda	Gammarus fossarum	Gfos	Weigand et al., 2016	NO
Nosema granulosis	Ngra		HUD	LU	337	YES	Ngra r03		KT633991*	NO	Amphipoda	Niphargus schellenbergi	Nsch	Weigand et al., 2016	NO
Nosema empoascae	Nemp			-	1189	YES	DQ996238	YES	DQ996238	NO	Hemiptera	Empoasca fabae	Efab	Ironside 2007	YES	DQ996232	DQ996232				Ironside 2007
Vairimorpha austropotamobii	Vaus			-	1139	YES	MF344634	YES	MF344634	NO	Decapoda	Austropotamobius pallipes	Apal	Pretto et al 2017	YES	MF344629	MF344629				Pretto et al 2017
Vairimorpha cheracis	Vche			-	1127	YES	AF327408	YES	AF327408	NO	Decapoda	Cherax destructor	Cdes	Moodie et al 2003	YES	DQ996235	DQ996235				Ironside 2007
Vairimorpha necatrix	Vnec			-					-	NO	Lepidoptera	Pseudaletia unipuncta	Puni	Ironside 2007	YES	DQ996236	DQ996236				Ironside 2007
Nosema antheraeae	Nant			-	1232	YES	EU864526	YES	EU864526	YES	Lepidoptera	Antheraea pernyi	Aper	Shen DS	NO
Nosema plutellae	Nplu			-	1230	YES	AY960987	YES	AY960987	YES	Lepidoptera	Plutella xylostea	Pxyl	Ku et al 2007	NO
Nosema bombycis	Nbom			-	1232	YES	D85503	YES	D85503	YES	Lepidoptera	Bombyx mori	Bmor	Hatakeyama DS	YES	DQ996231	DQ996231				Ironside 2007
Nosema disstriae	Ndis			-	1232	YES	EU219085	YES	EU219085	YES	Lepidoptera	Malacosoma disstria	Mdis	Kyei-Poku et al 2008	YES	HQ457438	HQ457438				Kyei-Poku unpub
Nosema trichoplusiae	Ntri			-	1233	YES	NTU09282	YES	U09282	YES	Lepidoptera	Trichoplusia ni	Tni	Fries et al 1996	YES	DQ996234	DQ996234				Ironside 2007
Nosema tyriae	Ntyr			-	1233	YES	AJ012606	YES	AJ012606	YES	Lepidoptera	Tyria jacobaeae	Tjac	Canning et al 1999	YES	AJ278948	AJ278948				Cheney et al unpub
Ordospora colligata	Ocol			-	1973	YES	AF394529	YES	AF394529	YES	Diplostraca	Daphnia magna	Dmag	Refardt et al 2002	YES	XM_014708712	XM_014708712				Pombert et al 2015
Vairimorpha apis	Vapi			-	1242	YES	NAU26534	YES	NAU26534	YES	Hymenoptera	Apis mellifera	Amel	Fries et al 1996	YES	DQ996230	DQ996230				Ironside 2008
Vairimorpha ceranae	Vcer			-	1259	YES	NCU26533	YES	U26533	YES	Hymenoptera	Apis cerana	Acer	Fries et al 1996	YES	XM_002995356	XM_002995356				Cormann et al 2009
Vairimorpha necatrix	Vnec			-	1244	YES	Y00266	YES	Y00266	YES	Lepidoptera	Lacanobia oleracea	Lola	Vossbrinck et al 1987	YES	AF060234	AF060234				Hirt et al 1999
				-

## Sheet: REFERENCES
Canning EU, Curry A, Cheney SA, Lafranchi-Tristem NJ, Kawakami Y, Hatakeyama Y, et al. Nosema tyriae n.sp. and Nosema sp., Microsporidian Parasites of Cinnabar Moth Tyria jacobaeae. Journal of Invertebrate Pathology. 1999;74: 29–38. doi:10.1006/jipa.1999.4861
Fries I, Feng F, da Silva A, Slemenda SB, Pieniazek NJ. Nosema ceranae n. sp. (Microspora, Nosematidae), morphological and molecular characterization of a microsporidian parasite of the Asian honey bee Apis cerana (Hymenoptera, Apidae). European Journal of Protistology. 1996;32: 356–365. doi:10.1016/S0932-4739(96)80059-9
Grabner D, Weber D, Weigand AM. Updates to the sporadic knowledge on microsporidian infections in groundwater amphipods (Crustacea, Amphipoda, Niphargidae). Subterranean Biology. 2020;33: 71–85. doi:10.3897/subtbiol.33.48633
Haine ER, Brondani E, Hume KD, Perrot-Minnot MJ, Gaillard M, Rigaud T. Coexistence of three microsporidia parasites in populations of the freshwater amphipod Gammarus roeseli: Evidence for vertical transmission and positive effect on reproduction. International Journal for Parasitology. 2004;34: 1137–1146. doi:10.1016/j.ijpara.2004.06.006
Ironside JE. Multiple losses of sex within a single genus of Microsporidia. BMC Evolutionary Biology. 2007;7: 48. doi:10.1186/1471-2148-7-48
Ironside JE. Diversity and Recombination of Dispersed Ribosomal DNA and Protein Coding Genes in Microsporidia. Corradi N, editor. PLoS ONE. 2013;8: e55878. doi:10.1371/journal.pone.0055878
Krebes L, Blank M, Frankowski J, Bastrop R. Molecular characterisation of the Microsporidia of the amphipod Gammarus duebeni across its natural range revealed hidden diversity, wide-ranging prevalence and potential for co-evolution. Infection, Genetics and Evolution. 2010;10: 1027–1038. doi:10.1016/j.meegid.2010.06.011
Ku C-T, Wang C-Y, Tsai Y-C, Tzeng C-C, Wang C-H. Phylogenetic analysis of two putative Nosema isolates from Cruciferous Lepidopteran pests in Taiwan. Journal of Invertebrate Pathology. 2007;95: 71–76. doi:10.1016/j.jip.2006.11.008
Kyei-Poku G, Gauthier D, van Frankenhuyzen K. Molecular data and phylogeny of Nosema infecting lepidopteran forest defoliators in the genera Choristoneura and Malacosoma. J Eukaryot Microbiol. 2008;55: 51–58. doi:10.1111/j.1550-7408.2007.00302.x
Madyarova EV, Adelshin RV, Dimova MD, Axenov-Gribanov DV, Lubyaga YA, Timofeyev MA. Microsporidian Parasites Found in the Hemolymph of Four Baikalian Endemic Amphipods. Ling E, editor. PLoS ONE. 2015;10: e0130311. doi:10.1371/journal.pone.0130311
Moodie EG, Le Jambre LF, Katz ME. Ultrastructural characteristics and small subunit ribosomal DNA sequence of Vairimorpha cheracis sp. nov., (Microspora: Burenellidae), a parasite of the Australian yabby, Cherax destructor (Decapoda: Parastacidae). Journal of Invertebrate Pathology. 2003;84: 198–213. doi:10.1016/j.jip.2003.11.004
Prati S, Grabner DS, Pfeifer SM, Lorenz AW, Sures B. Generalist parasites persist in degraded environments: a lesson learned from microsporidian diversity in amphipods. Parasitology. 2022;149: 973–982. doi:10.1017/S0031182022000452
Pretto T, Montesi F, Ghia D, Berton V, Abbadi M, Gastaldelli M, et al. Ultrastructural and molecular characterization of Vairimorpha austropotamobii sp. nov. (Microsporidia: Burenellidae) and Thelohania contejeani (Microsporidia: Thelohaniidae), two parasites of the white-clawed crayfish, Austropotamobius pallipes complex (Decapoda: Astacidae). Journal of Invertebrate Pathology. 2018;151: 59–75. …
Quiles A. Evolutionary histories of symbioses between microsporidia and their amphipod hosts : contribution of studying two hosts over their geographic ranges. PhD Thesis, Bourgogne Franche-Comté. 2019.
Quiles A, Bacela-Spychalska K, Teixeira M, Lambin N, Grabowski M, Rigaud T, et al. Microsporidian infections in the species complex Gammarus roeselii (Amphipoda) over its geographical range: evidence for both host–parasite co-diversification and recent host shifts. Parasites Vectors. 2019;12: 327. doi:10.1186/s13071-019-3571-z
Refardt D, Canning EU, Mathis A, Cheney SA, Lafranchi-Tristem NJ, Ebert D. Small subunit ribosomal DNA phylogeny of microsporidia that infect Daphnia (Crustacea: Cladocera). Parasitology. 2002;124: 381–389. doi:10.1017/S0031182001001305
Terry RS, Smith JE, Bouchon D, Rigaud T, Duncanson P, Sharpe RG, et al. Ultrastructural characterisation and molecular taxonomic identification of Nosema granulosis n. sp., a transovarially transmitted feminising (TTF) microsporidium. Journal of Eukaryotic Microbiology. 1999;46: 492–499. doi:10.1111/j.1550-7408.1999.tb06066.x
Vossbrinck CR, Maddox JV, Friedman S, Debrunner-Vossbrinck BA, Woese CR. Ribosomal RNA sequence suggests microsporidia are extremely ancient eukaryotes. Nature. 1987;326: 411–414. doi:10.1038/326411a0
Wattier RA, Haine ER, Beguet J, Martin G, Bollache L, Muskó IB, et al. No genetic bottleneck or associated microparasite loss in invasive populations of a freshwater amphipod. Oikos. 2007;116: 1941–1953. doi:10.1111/j.0030-1299.2007.15921.x
Weigand AM, Kremers J, Grabner DS. Shared microsporidian profiles between an obligate (Niphargus) and facultative subterranean amphipod population (Gammarus) at sympatry provide indications for underground transmission pathways. Limnologica. 2016;58: 7–10. doi:10.1016/j.limno.2016.01.005
