# Supplementary material for: Widespread infection, diversification and old host associations of Nosema Microsporidia in European freshwater gammarids (Amphipoda)
Source: PLoS Pathog. 2023 Aug 21;19(8):e1011560. doi: 10.1371/journal.ppat.1011560 (PMC10470943; doi:10.1371/journal.ppat.1011560)
Supplement: S3 Table — The number of base substitutions per site from averaging over all sequence pairs within each group are shown. Analyses were conducted using the Kimura 2-parameter model. This analysis involved 36 nucleotide sequences. Codon positions included were 1st+2nd+3rd+noncoding. All ambiguous positions were removed for each sequence pair (pairwise deletion option). There were 1025 positions in the final dataset. Evolutionary analyses were conducted in MEGA11. The presence of n/c in the results denotes cases in which it was not possible to estimate evolutionary distances. SE—standard error. References: Refence list is provided in the spread-sheet REFERENCES. (XLSX) [file ppat.1011560.s005.xlsx]

## Sheet: S3 Table
	S3 Table. Estimates of Average Evolutionary Divergence over Sequence Pairs within Groups
	The number of base substitutions per site from averaging over all sequence pairs within each group are shown.
	Analyses were conducted using the Kimura 2-parameter model (Kimura 1980). This analysis involved 36 nucleotide sequences. Codon positions included were 1st+2nd+3rd+Noncoding. All ambiguous positions were removed for each sequence pair (pairwise deletion option). There were a total of 1025 positions in the final dataset. Evolutionary analyses were conducted in MEGA11 (Tamura et al 2021). The prese…
	WITHIN groups	SE
A	0.0229947	0.00377136
B	0.02068	0.00431081
E	0.00879977	0.00240903
C	0.0229699	0.00358103
D	0.0032401	0.00124944
F	n/c	n/c
	AMONG groups	SE
		A	B	E	C	D	F
	A		0.015905	0.0254672	0.0252513	0.0319533	0.0237305
	B	0.19199		0.0229523	0.0207811	0.023444	0.0209086
	E	0.34918	0.299284		0.0261743	0.0260175	0.0391543
	C	0.324652	0.286821	0.330445		0.0128301	0.0290831
	D	0.373509	0.328357	0.338052	0.130818		0.0394685
	F	0.198099	0.177555	0.379263	0.314893	0.372848

## Sheet: REFERENCES
Kimura M. (1980). A simple method for estimating evolutionary rate of base substitutions through comparative studies of nucleotide sequences. Journal of Molecular Evolution 16:111-120.
Tamura K., Stecher G., and Kumar S. (2021). MEGA 11: Molecular Evolutionary Genetics Analysis Version 11. Molecular Biology and Evolution https://doi.org/10.1093/molbev/msab120.
