# Supplementary material for: Widespread infection, diversification and old host associations of Nosema Microsporidia in European freshwater gammarids (Amphipoda)
Source: PLoS Pathog. 2023 Aug 21;19(8):e1011560. doi: 10.1371/journal.ppat.1011560 (PMC10470943; doi:10.1371/journal.ppat.1011560)
Supplement: S1 Appendix — (TXT) [file ppat.1011560.s006.txt]

>AF060234
AAAGGAGAAGAAGAAAGTGATGGTAAAGTAATTTTGAATGGAGAAAGAGTTCATAATATT
CTGAAGAAGATTGTAAATGAAGATGCTGTGTTTTTGGGTTTTGATCAGAAGTTTACTAAG
CCTGAGTGGCTTATTTTGACTGTTCTTTTAGTTCCTCCTCCTTCTGTAAGGCCTAGTATT
GTCATGGAAGGAATGTTGAGAGCAGAAGATGATTTGACTCATAAATTGGCAGATATAGTA
AAAGCTAATACTTATCTTAAGAAATATGAATTAGAAGGGGCACCTGGTCATGTAGTAAGG
GATTATGAACAATTACTCCAATTTCATATTGCCACAATGATTGACAATGACATAAGTGGC
CAACCACAGGCACTTCAGAAAAGTGGGCGCCCTTTAAAAAGCATTTCTGCTCGACTGAAA
GGCAAAGAAGGGCGAGTCCGGGGAAATTTAATGGGAAAAAGGGTAGATATGAGCATGATG
GCTCATTTTGTCCGAGTCATGGAAGGCAAAACTTTTAGACTAAATTTGTCTTGTGTCTCG
CCCTATAACGCGGATTTTGACGGGGACGAAATGAATCTTCACATGCCGCAAAGTTACAAC
AGTAAGGCGGAATTAGAAGAATTATGTTTAGTAAGTAAACAAGTATTAAGTCCACAATCT
AATAAACCAGTAATGGGGATAGTACAAGACAGTTTAACAGCTCTAAGACTTTTTACATTA
CGAGATTCATTTTTTGATCGTAGAGAAACAATGCAATTATTATATTCTGTAAATATTAAT
AATTATGAGTTTACTGATTCGTCGAAATTAATTATGACTCATGATGACTCATTTGGTAAT
AATTTACATACTGAAGAATCTTCAAATATTATGAAAATATTAAATTTCCCAGCTATTTCT
TATCCTAAGAAATTGTGGACTGGTAAACAAATCTTAAGTTACATTTTACCAAATACAATT
TATAATGGAAAATCTAATGAGCACAACGAAGAAGACTTGGAAAATGTCGAAGATTCTTAC
GTCATAATTAGAAATGG
>DQ996236
AAAGGAGAAGAAGAAAGTGATGGTAAAGTAATTTTGAATGGAGAAAGAGTTCATAATATT
TTAAAGAAGATTGTAAATRAAGATGCTGTGTTTTTGGGTTTTGATCAGAAGTTTACTAAG
CCCGAGTGGCTTATTTTGACTGTTCTTTTAGTTCCTCCTCCTTCTGTAAGGCCTAGTATT
GTCATGGAAGGAATGTTGAGAGCAGAAGATGATTTGACTCATAAATTGGCAGATATTGTG
AAAGCTAATACTTATCTTAAGAAATATGAATTAGAAGGGGCACCTGGTCATGTAGTAAGG
GATTATGAACAATTACTCCAATTTCATATTGCCACAATGATTGACAATGACATAAGTGGC
CAACCACAGGCACTTCAGAAAAGTGGGCGCCCTTTAAAAAGCATTTCTGCTCGACTGAAA
GGCAAAGAAGGGCGAGTCCGGGGAAATTTAATGGGAAAAAGGGTAGATATGAGCATGATG
GCTCATTTTGTCCGAGTCATGGAAGGCAAAACTTTTAGACTAAATTTGTCTTGTGTCTCG
CCGTATAACGCGGATTTTGACGGGGACGAAATGAATCTTCACATGCCGCAAAGTTACAAC
AGTAAGGCGGAATTAGAAGAATTATGTTTAGTAAGTAAACAAGTATTAAGTCCACAATCT
AATAAACCAGTAATGGGGATAGTACAAGACAGTTTAACAGCTCTAAGACTTTTTACATTA
CGAGATTCATTTTTTGATCGTAGAGAAACAATGCAATTATTATATTCTGTAAATATTAAT
AATTATGAGTTTACTGATTCGTCGAAATTAATTATGACTCATGATGACTCATTTGRTAAT
AATTTACATACTGAAGAATCTTCAAATATTATGAAAATATTAAATTTCCCAGCTATTTCT
TATCCTAAGAAATTGTGGACTGGTAAACAAATCTTAAGTTACATTTTACCAAATACAATT
TATAATGGAAAATCTAATGAGCACAACGAAGAAGACTTGGAAAATGTCGAAGATTCTTAC
GTCATAATTAGAAATGG
>XM_002995356
AAAGGTGAAGAAGACAGTGATGGAAAAGTTATTTTAAATGGTGAAAGGGTGCATAATATT
TTAAAGAAAATTTCTGATGAAGATTCAACATATTTAGGATTTGATACAAAATATAGTAAA
CCGGATTGGCTTGTTATAACTGTACTTCTTGTTCCTCCACCATCAGTTAGACCATCTATT
GTTATGGAAGGGATGCTTAGAGCAGAAGATGATTTGACACATAAATTGGCTGATATAGTT
AAAGCTAACACGTATTTAAAAAAATATGAATTAGAAGGAGCACCAGGTCATGTGATAAGA
GATTATGAACAGTTATTACAATTTCATATTGCTACTATGATTGATAATGATTTAAGTGGA
CAACCACAAGCTTTACAAAAAAGTGGAAGACCAATAAAATCCATTAGTGCTAGATTAAAA
GGTAAAGAAGGTCGTGTTAGAGGAAATTTAATGGGAAAAAGAGTAGATATGTCAATGATG
GGACATTTCGTTCGAGTTATGGAAGGTAAAACTTTTAGATTAAATTTAAGTTGTACGTCA
CCGTATAATGCGGATTTCGATGGAGACGAAATGAATCTTCATATGCCACAGAGTTACAAT
ACTAAAGCAGAATTAGAAGAATTGTGTTTGGTTAGTAAACAAGTTCTAAGTCCTCAATCA
AACAGACCTGTAATGGGTATTGTACAGGATTCTTTAACCAGTCTAAGGCTTTTTACACTT
AGAGATACTTTTTTTGATAAAAGAGAAACAATGCAATTACTTTATTCCATAAACTTAAGC
AAATATGAAAATTTTAAT------------------------------------------
AATGAAGATATGCATAAAACT---TCTATTATGGATTTATTAAATTATCCAACAATTTCT
TATCCTAAGAAATTATGGACAGGAAAGCAAATCTTTAGTTATATTTTACCGAATATTGTA
TATTCAGCTGTGTCTAATGAACACGATGAAAATGATCTTGAAAATTTAAAAGATACAGTA
GTAATCATTCGTAATGG
>DQ996230
AAAGGGGAAGAAAACTCCGACGGTAAAGTTATTTTAAATGGAGAAAGGGTTTTGAGTATT
TTGAAAAAAATTTCTGAACAAGATGCTAATTATATGGGATTTGATTTTGTTAATAGTAAA
CCCGAATGGTTAATTTTGACTGTTTTGCTAGTTCCTCCTCCTTCTGTAAGACCTTCTATT
GTTATGGAGGGAATGTTAAGAGCAGAAGATGATCTAACACACAAATTGGCTGATATTATA
AAAGCAAATACATATTTAAAAAAATATGAGTTGGAAGGCGCTCCTGGTCATGTTATAAGG
GATTATGAACAATTACTACAATTTCATATGGCTACAATGGTAGATAATGATTTAAGTGGA
CAACCACAAGCTTTACAAAAAAGTGGAAGGCCTATAAAGTCGATTAGTGCTAGATTAAAA
GGAAAAGAAGGTCGAGTACGAGGAAATTTGATGGGCAAAAGGGTAGATATGTCTATGATG
GGTCATTACGTCAGAGTGATGGAAGGAAAAACRTTTAGATTAAATTTGAGTGTCACAACT
CCGTATAATGCAGATTTTGACGGAGATGAAATGAATTTACACATGCCACAATCACATAAT
TCAAGAGCAGAGCTTGAAGAACTCTGTCTGGTATCTAAACAAGTATTGACACCACAAGCT
AATCGTCCTATAATGGGTATTGTACAAGAYACACTAACTGGACTTCGTTTGTTTACTTTA
AGAGACTCGTTTTTTGATAAACGAGAAACGATGCTATTACTTTATTCAGTAGATCTTGAG
AAATATGAAAATTTA---------------------------------------------
------------AAAGAAGGT---GGAATTTGTGAATTTATGAATYGTCCAGCAATTTCA
TATCCAAAGMAATATTGGACAGGAAAACAAATTATCAGTTTTATTTTACCTGATATAATT
TTTAATGGAAATTCAAATGAATTTGATGARGAGGATTTAGAAAATGTTAAAGATTTAAAA
ATTTATTTAAGAAACGG
>AJ278948
AAAGGAGAAGATAACTCAGAAGGGAAGGTCATTTTAAATGGAGAGAAAGTTCACAGTATT
TTTAAAAAGATTTCTGATGAAGATATTGAAGTTTTAGGTTTTGATCTTGCTTACAGTACA
CCCGAATGGCTTATTTTAACTGTCTTATTGGTACCTCCACCATCGGTAAGACCTTCGATT
GTTATGGAAGGGATGCTAAGAGCAGAAGATGATCTTACACACAAACTTTCTGATATTATC
AAATCCAACACTTACCTTAAGAAATACGAAATGGAAGGAGCACCAGGGCATATAATTCGA
GATTATGAACAACTTTTACAATTTCATGTGGCTACTTTAATAGACAATGACATTAGTGGA
CAACCACAAGCCCTTCAGAAAAGTGGTAGACCTTTGAAATCTATTTCTGCCCGACTTAAA
GGAAAGGAAGGACGTGTTAGAGGAAATCTTATGGGTAAGAGAGTGGACATGTCTATGATG
GT---CACAGTTCGTGTGATG---AGGAAGACTTTCGTTT---AATTGAGTGTCACTTCT
CCNTATAATGCCGATTTTGATGGAGATGAAATGAATCTTCATATGCCACAAAATTACAAT
TCCATTGCAGAATTAGAAGAAATTTGTATGGTACCCAAACAAATTCTTGGACCTCAAAGT
AACAAACCTGTCATGGGAATCGTTCAAGATACTCTCACTGGTCTAAGATTTTTTACAGTT
CGAGATGCATTTTTTGATAAAAATGAGATGATGCAAGTCCTTTATTCCATAGATTTTGAG
AAATATTATGATATAGGT---CTCGACAGTGTCATTAAAAAGGGTAAAAAATTGGA----
--CATGGGAGCTAAGGAGTAC---AGTTTAATGGGGTTACTCTCAAAACCAGCTATTCAG
AAACCAAAACAGTTGTGGACAGGCAAACAAATTTTAAGTTTTATTTTTCCTAATGTCTAT
TATAAAAATTCGTCCAATGAAAGTCGGGAAAATGACTTAGAAAATGTCTCGGACACGTCT
GTAGTAATATGCGGAGG
>DQ996231
AAAGGAGAAGATAACTCAGAAGGGAAGGTTATTTTAAATGGAGAGAAAGTTCACAGTATT
TTTAAAAAGATTTCTGATGAAGATATTGAAGTTTTAGGTTTTGATCTTGCTTACAGTAGA
CCCGAATGGCTTATTTTAACCGTCTTGTTGGTACCTCCACCATCAGTAAGACCTTCGATT
GTTATGGAAGGGATGTTAAGAGCAGAGGATGATCTTACACACAAACTTTCTGATATTATT
AAATCCAACACTTACCTTAAGAAATACGAAATGGAAGGAGCACCAGGGCATATAATTCGA
GATTATGAACAGCTTTTACAATTTCATGTGGCTACTTTAATAGACAACGACATTAGTGGA
CAGCCACAAGCACTTCAGAAAAGTGGTAGACCTTTGAAATCTATTTCTGCCCGACTTAAA
GGAAAGGAAGGGCGTGTTAGAGGAAATCTTATGGGTAAGAGAGTTGACATGTCTATGATG
GGCCACAAAGTTCGTGTGATGGAAGGGAAGACTTTCCGTTTAAATTTGAGTGTCACTTCT
CCTTATAATGCCGATTTTGATGGAGATGAAATGAATCTTCATATGCCACAAAATTACAAT
TCAATTGCTGAATTAGAAGAAATTTGTATGGTACCCAAACAAATTCTTGGACCTCAAAGT
AACAAACCTGTCATGGGGATCGTTCAAGATACTCTCACTGGTCTTAGATTTTTTACAGTT
CGAGATGCATTTTTTGATAAAAATGAGATGATGCAAGTTCTTTATTCCATAGATTTCGAT
AAATATTATGATATAGGT---CTTGACAGTGTCATTAAAAAGGGTAAAAAATTGGA----
--CATGGGTGCTAAGGAGTAC---AGTTTAATGGGTTTACTCTCAAAACCAGCTATTCAA
AAACCAAAACAGTTGTGGACAGGTAAGCAAATTTTAAGTTTTATTTTTCCTAATGTCTTT
TACAAAAATTCGTCCAATGAAAGTCGGGAAAATGACTTAGAAAATGTCTCGGATACGTCT
GTAGTAATATGTGGAGG
>DQ996234
AAAGGAGAAGATAACTCAGAAGGGAAGGTCATTCTAAATGGAGAGAAAGTCCACAGTATT
TTTAAAAAGATTTCTGATGAAGATATTGAAGTTTTAGGTTTTGATCTTGCTTACAGTAGA
CCCGAATGGCTTATTTTAACCGTCTTGTTGGTACCTCCACCATCAGTAAGACCTTCGATT
GTCATGGAAGGGATGCTAAGAGCAGAGGATGATCTTACACACAAACTTTCTGATATTATT
AAATCTAACACTTACCTTAAGAAATACGAAATGGAAGGAGCACCGGGACATATAATTCGA
GATTATGAACAACTTTTACAATTTCATGTGGCTACTTTAATAGACAACGACATTAGTGGA
CAACCACAAGCCCTTCAGAAAAGTGGTAGACCTTTGAAATCTATTTCTGCCCGACTTAAA
GGAAAGGAAGGACGTGTTAGAGGAAATCTTATGGGTAAGAGAGTGGACATGTCTATGATG
GGTCACAAAGTTCGTGTGATGGAAGGGAAGACTCTCCGTTTAAATTTGAGTGTCACTTCT
CCTTATAATGCCGATTTTGATGGAGATGAAATGAATCTTCATATGCCACAAAATTACAAT
TCCATTGCAGAATTGGAAGAAATTTGTATGGTACCCAAACAAATTCTTGGACCTCAAAGT
AACAAACCTGTCATGGGGATCGTTCAAGATACTCTCACTGGTCTTAGATTTTTTACAGTT
CGAGATGCATTTTTCGATAAAAATGAGATGATGCAAGTCCTTTATTCCATAGATTTTGAT
AAATATTATGATATAGGT---CTTGACAGTGTCATTAAAAAGGGTAAAAAATTGGA----
--CATGGGAGCTAAAGAGTAC---AGTTTAATGGGGTTACTCTCAAAACCAGCCATTCAA
AAACCAAAACAGTTGTGGACAGGTAAACAAATTTTAAGTTTTATTTTTCCTAATGTCTTT
TACAAAAATTCGTCCAATGAAAGTCGGGAAAATGACTTAGAAAATGTCTCGGATACCTCT
GTAGTAATATGTGGAGG
>HQ457438
AAAGGGGAAGATAACTCGGAAGGGAAGGTTATTTTAAACGGAGAAAAAGTTCATAGTATT
TTTAAAAAGATATCTGACGAAGACATTGAAGTTTTAGGTTTTGATCTTGCTTACAGTAGA
CCTGAATGGCTTATTTTAACTGTTTTATTGGTTCCTCCACCATCTGTAAGACCTTCGATT
GTTATGGAAGGGATGTTAAGAGCAGAAGATGATCTTACACACAAACTTTCTGATATTATT
AAATCCAACACTTACCTTAAGAAATACGAAATGGAAGGAGCACCAGGTCATATAATTCGA
GATTATGAGCAACTTTTACAATTTCATGTAGCAACTTTAATTGACAACGACATTAGTGGC
CAACCACAGGCCCTTCAGAAAAGTGGGCGACCTTTGAAATCTATTTCTGCTCGACTTAAA
GGAAAGGAAGGACGTGTTAGAGGAAATCTTATGGGTAAGAGAGTGGATATGTCTATGATG
GGGCACAAAGTCCGTGTGATGGATGGAAAGACTTTCCGTCTAAATTTGAGTGTCACTTCT
CCTTATAATGCCGATTTTGATGGAGATGAAATGAATCTTCATATGCCACAAAATTACAAT
TCTATTTCTGAACTAGAAGAAATTTGTATGGTTCCCAAACAAATTCTTGGACCTCAAAGT
AATAAACCTGTCATGGGAATTGTTCAAGATACTCTCACTGGTCTAAGATTTTTTACAGTT
CGAGATGCATTTTTTGATAAAAATGAGATGATGCAAGTCCTTTATTCTATAGATTTTGAG
AAATACTATGATATAGGT---CTTGATAGTGTCATTAAAAAAGGTAAAAAGTTTGA----
--CATGGGGGCTAAAGAGTAC---AGTTTAATGGGTTTACTCTCAAAACCGGCCATTCAA
AAACCAAAACAGTTGTGGACAGGCAAACAAATTTTAAGTTTTATTTTTCCCAATGTCTTT
TACAAAAATTCGTCCAATGAAAGTCGGGAAAATGACCAAGAAAATGTTTCTGATACGTCT
GTGGTAATATGCGGAGG
>HQ457435
AAAGGAGAAGATAACACAGAAGGAAAAGTCATTTTAAACGGAGAGAAAGTTCATAGTATT
TTCAAAAAGATTTTAGATGAAGACATTGAAGTTTTAGGTTTTGATCTCGCCTACAGTAGA
CCAGAATGGCTTATTTTAACCGTTTTGTTGGTGCCTCCACCGTCAGTAAGACCTTCTATT
GTCATGGAAGGGATGTTAAGAGCAGAGGATGATCTTACTCACAAACTTTCTGATATTATT
AAATCTAATACTTACCTTAAGAAATACGAAATGGAAGGAGCACCAGGGCATATTATTCGA
GATTATGAACAACTGTTACAATTTCATGTGGCCACTTTAATAGACAACGACATTAGTGGA
CAACCACAGGCCCTTCAGAAAAGTGGTAGGCCTTTGAAATCTATTTCAGCTCGACTTAAA
GGAAAGGAAGGACGTGTTAGAGGAAATCTTATGGGTAAGAGAGTGGACATGTCTATGATG
GGGCACAAAGTTCGTGTGATGGCAGGGAAGACTTTCCGTTTAAATTTAAGTGTTACTTCT
CCTTACAACGCCGATTTTGATGGAGATGAAATGAACCTTCATATGCCACAAAATTACAAT
TCTATTTCCGAGTTAGAAGAAATTTGTATGGTACCCAAACAAATTCTCGGACCTCAAAGT
AACAAACCCGTCATGGGAATCGTTCAAGATACACTCACCGGTCTAAGATTTTTTACAGTT
CGAGATGCATTTTTTGATAAAAATGAGATGATGCAAGTACTTTATTCTATAGATTTCGAG
AAATACTATGATATTGGT---CTTGATAGTGTCATTAAAAAAGGTAAAAAGTTGGA----
--CATGGGTGCTAAAGAATAT---AGTTTAATGGCTTTACTCTCAAAACCGGCCATTCAA
AAACCAAAACAGTTGTGGACAGGTAAGCAAATTTTAAGTTTTATTTTTCCTAATGTCTTT
TACAAAAATTCGTCTAATGAAAGTCGGGAAAATGATTTAGAAAATGTTTCGGTTACATCT
GTCGTAATATGCGGAGG
>F2ndF4A1
NNNNNNNNNNNNNNNNNNNNNNNNNNNNNNNNNNNNNNNNNNNNNNNNNNNNNNNNNNNN
NNNNNNNNNNNNNNNNNNNNNNNNNNNNNNNNNNNNNNNNNNNNNNNNNNNNNNNNNNNN
NNNNNNNNNNNNNNNNNNNNNNNNNNNNNNNNNNNNNNNNNNNNNNNNNNNNNNNNNNNN
NNNNNNNNNNNNNNNNNNNNNNNNNNNNNNNNNNNNNNNNNNNNNNNNNNNNNNNNNNNN
NNNNNNNNNNNNNNNNNNNNNNNNNNNNNNNNNNNNNNNNNNNNNNNNNNNNNNNNNNNN
NNNNNNNNNNNNNNNNNNNNNNNNNNNNNNNNNNNNNNNNNNNNNNNNNNNNNNNNNNNN
NNNNNNNNNNNNNNNNNNNNNNNNNNNNNNNNNNNNNNNNNNNNNNNNNNNNNNNNNNNN
NNNNNNNNNNNNNNNNNNNNNNNNNNNNNNNNNNNNNNNNNNNNNNNNNNNNNNNNNNNN
NNNNNNNNNNNNNNNNNNNNNNNNGGAAAAACTTTTAGATTGAATTTGAGTGTAACATCT
CCATATAATGCTGATTTTGATGGTGATGAAATGAATTTGCACATGCCACAGAGTTATAAT
ACTGTTTCTGAACTAGAAGAAATTTGTATGGTTTCTAAACAGGTACTAGGACCGCAAAGC
AACAAACCTGTAATGGGAATTGTTCAAGATACTTTAACGGGCTTGCGATTTTTTACAATT
AGAGATTCTTTCTTTGATAAATGTGAGATGATGCAGGTTTTATATTCTATTGATTTAGAT
AAGTACAATGATATTGGC---TTAGATAGTATTACAAGAGAAGGTAAGAAATTAGA----
--TATTAAACCAAAAGAATAT---AATCTGTTGAAGCTCCTCAATACTCCAGCAATTCAA
AAGCCAAAACARCTTTGGACAGGTAAACAAATTCTAAGTTTTATTTTTCCGAATATTTTC
TATCAAAATGTTTCTAATGAAAATTNNNNNNNNNNNNNNNNNNNNNNNNNNNNNNNNNNN
NNNNNNNNNNNNNNNNN
>F2A2-A3F4A2
NNNNNNNNNNNNNNNNNNGAAGGAAAAGTCATCCTTAATGGTGAAAGAGTTCACAGTATT
TTCAAGAAAATTTCTGATGAAGATATTGTTATGTTAGGATTTGATTTAGAATTTAGCAGG
CCTGAATGGCTTATTCTTACTGTTCTTTTGGTACCACCACCAGCAGTTAGACCTTCTATT
GTTATGGAAGGAATGTTAAGAGCTGAAGATGATCTAACACATAAACTTGCTGATATTATT
AAATCAAATACATATTTGAAGAAGTATGAGCTTGAAGGTGCTCCRGGACATATTATWAGA
GATTATGAACAGCTTTTACAATTCCACATTGCAACTCTCATTGATAATGATATTAGTGGA
CAACCACAGGCTTTGCAAAAAAGCGGTAGACCGTTGAAATCGATCTCAGCAAGACTCAAG
GGGAAAGAAGGAAGAGTCAGAGGAAATCTTATGGGNNNNNNNNNNNNNATGTCTATGATG
GGCCATAGAGTACGTGTAATGTCAGGAAAAACTTTTAGATTGAATTTGAGTGTAACATCT
CCATATAATGCTGATTTTGATGGTGATGAAATGAATTTACACATGCCACAGAGTTATAAT
ACTATTTCTGAACTTGAAGAAATTTGTATGGTTTCTAAACAGGTACTAGGACCACAAAGC
AACAAACCTGTAATGGGAATTGTTCAAGATACTCTAACGGGCTTGAGATTTTTTACAATT
AGAGATTCATTCTTTGATAAATGTGAGATGATGCAAGTTTTATATTCTATTGATTTAGAT
AAGTACAATGATATTGGC---TTAGATAGTATTACAAGAGAAGGTAAGAAATTGGA----
--TATTAAACCAAAAGAATAT---AATCTGTTGAAGCTCCTTAATACTCCAGCAATTCAA
AAGCCAAAACAGCTTTGGACAGGTAAACAAATTCTAAGTTTTATTTTTCCGAATATTTTC
TATCAAAATGTTTCTAATGAAAATTTTGAAAAAGATATTGAAAACTTTTCGGATACTCAA
GTAGTAATCTGTGAGGG
>F2A2F4A2
NNNNNNNNNNNNNNNNNNNNNNNNNNNNNNNNNNNNNNNGGTGAAAGAGTTCACAGTATT
TTCAAGAAAATTTCTGATGAAGATATTGTTATGTTAGGATTTGATTTAGAATTTAGCAGG
CCTGAATGGCTTATTCTTACTGTTCTTTTGGTACCACCACCAGCAGTTAGACCTTCTATT
GTTATGGAAGGAATGTTAAGAGCTGAAGATGATCTAACACATAAACTTGCTGATATTATT
AAATCAAATACATATTTGAAGAAGTATGAGCTTGAAGGTGCTCCGGGACATATTATAAGA
GATTATGAACAGCTTTTACAATTCCACATTGCAACTCTCATTGATAATGATATTAGTGGA
CAACCACAGGCTTTGCAAAAAAGCGGTAGACCGTTGAAATCGATCTCAGCAAGACTCAAG
GGGAAAGAAGGAAGAGTCAGAGGAAATCTTATGNNNNNNNNNNNNNNNNNNNNNNNNNNN
NNNNNNNNNNNNNNNNNNNNNNNNGGAAAAACTTTTAGATTGAATTTGAGTGTAACATCT
CCATATAATGCTGATTTTGATGGTGATGAAATGAATTTACACATGCCACAGAGTTATAAT
ACTATTTCTGAACTTGAAGAAATTTGTATGGTTTCTAAACAGGTACTAGGACCACAAAGC
AACAAACCTGTAATGGGAATTGTTCAAGATACTCTAACGGGCTTGAGATTTTTTACAATT
AGAGATTCATTCTTTGATAAATGTGAGATGATGCAAGTTTTATATTCTATTGATTTAGAT
AAGTACAATGATATTGGC---TTAGATAGTATTACAAGAGAAGGTAAGAAATTGGA----
--TATTAAACCAAAAGAATAT---AATCTGTTGAAGCTCCTTAATACTCCAGCAATTCAA
AAGCCAAAACAGCTTTGGACAGGTAAACAAATTCTAAGTTTTATTTTTCCGAATATTTTC
TATCAAAATGTTTCTAATGAAAATTTTGAAAAAGATATTGAAAACTTTTCGGATACTCAA
GTAGTAATCTGTGAGGG
>F2A3F4A2-3
NNGGGAGAAGACAATTCAGAAGGAAAAGTCATCCTTAATGGTGAAAGAGTTCACAGTATT
TTCAAGAAAATTTCTGATGAAGATATTGTTATGTTAGGATTTGATTTAGAATTTAGCAGG
CCTGAATGGCTTATTCTTACTGTTCTTTTGGTACCACCACCAGCAGTTAGACCTTCTATT
GTTATGGAAGGAATGTTAAGAGCTGAAGATGATCTAACACATAAACTTGCTGATATTATT
AAATCAAATACATATTTGAAGAAGTATGAGCTTGAAGGTGCTCCAGGACATATTATTAGA
GATTATGAACAGCTTTTACAATTCCACATTGCAACTCTCATTGATAATGATATTAGTGGA
CAACCACAGGCTTTGCAAAAAAGCGGTAGACCGTTGAAATCGATCTCAGCAAGACTCAAG
GGGAAAGAAGGAAGAGTCAGAGGAAATCTTATGGGNNNNNNNNNNNNNATGTCTATGATG
GGCCATAGAGTACGTGTAATGTCAGGAAAAACTTTTAGATTGAATTTGAGTGTAACATCT
CCATATAATGCTGATTTTGATGGTGATGAAATGAATTTACACATGCCACAGAGTTATAAT
ACTATTTCTGAACTTGAAGAAATTTGTATGGTTTCTAAACAGGTACTAGGACCACAAAGC
AACAAACCTGTAATGGGAATTGTTCAAGATACTCTAACGGGCTTGAGATTTTTTACAATT
AGAGATTCATTCTTTGATAAATGTGAGATGATGCAAGTTTTATATTCTATTGATTTAGAT
AAGTACAATGATATTGGC---TTAGATAGTATTACAAGAGAAGGTAAGAAATTGGA----
--TATTAAACCAAAAGAATAT---AATCTGTTGAAGCTCCTTAATACTCCAGCAATTCAA
AAGCCAAAACAGCTTTGGACAGGTAAACAAATTCTAAGTTTTATTTTTCCGAATATTTTC
TATCAAAATGTTTCTAATGAAAATTTTGAAAAAGATATTGAAAACTTTTCGGATACTCAA
GTAGTAATCTGTGAGGG
>F2ndF4A4
NNNNNNNNNNNNNNNNNNNNNNNNNNNNNNNNNNNNNNNNNNNNNNNNNNNNNNNNNNNN
NNNNNNNNNNNNNNNNNNNNNNNNNNNNNNNNNNNNNNNNNNNNNNNNNNNNNNNNNNNN
NNNNNNNNNNNNNNNNNNNNNNNNNNNNNNNNNNNNNNNNNNNNNNNNNNNNNNNNNNNN
NNNNNNNNNNNNNNNNNNNNNNNNNNNNNNNNNNNNNNNNNNNNNNNNNNNNNNNNNNNN
NNNNNNNNNNNNNNNNNNNNNNNNNNNNNNNNNNNNNNNNNNNNNNNNNNNNNNNNNNNN
NNNNNNNNNNNNNNNNNNNNNNNNNNNNNNNNNNNNNNNNNNNNNNNNNNNNNNNNNNNN
NNNNNNNNNNNNNNNNNNNNNNNNNNNNNNNNNNNNNNNNNNNNNNNNNNNNNNNNNNNN
NNNNNNNNNNNNNNNNNNNNNNNNNNNNNNNNNNNNNNNNNNNNNNNNNNNNNNNNNNNN
NNNNNNNNNNNNNNNNNNNNNNNNNNNNNNNNNNNNNNNNNNNNNNNNNNNNNNNNNNNN
NNNNNNNNNNNNNNNNNNNNNNNNNNNNNNNNNNNNNNNNNNNNNNNNNNNNNNNNNNNN
NNNNNNNNNNNNNNNNNNNNNNNNNNNNNNNNNNNNNNNNNNNNNNNNNNNNNNNNNNNN
NNNNNNNNNNNNNNNNNNNNNNNNNNNNNNNNNNNNNNNNNNNNNNGATTTTTTACAATT
AGAGATTCTTTCTTTGATAAATGTGAGATGATGCAGGTTTTATATTCTATTGATTTAGAT
AAGTACAATGATATTGGC---TTAGATAGTATTACAAGAGAAGGTAAGAAATTRGA----
--TATTAAACCAAAAGAATAT---AATCTCTTGAAGCTCCTCAATACTCCAGCAATTCAA
AAGCCAAAACAGCTTTGGACAGGCAAACAAATTCTAAGTTTTATTTTTCCGAATATTTTC
TATCAAAATGTTTCCAATGAAAATTTTGAAAAAGACCTTGAAAACTTTTCGGATACTCAA
GTAGTCATCTGTGNNNN
>F2ndF4A5
NNNNNNNNNNNNNNNNNNNNNNNNNNNNNNNNNNNNNNNNNNNNNNNNNNNNNNNNNNNN
NNNNNNNNNNNNNNNNNNNNNNNNNNNNNNNNNNNNNNNNNNNNNNNNNNNNNNNNNNNN
NNNNNNNNNNNNNNNNNNNNNNNNNNNNNNNNNNNNNNNNNNNNNNNNNNNNNNNNNNNN
NNNNNNNNNNNNNNNNNNNNNNNNNNNNNNNNNNNNNNNNNNNNNNNNNNNNNNNNNNNN
NNNNNNNNNNNNNNNNNNNNNNNNNNNNNNNNNNNNNNNNNNNNNNNNNNNNNNNNNNNN
NNNNNNNNNNNNNNNNNNNNNNNNNNNNNNNNNNNNNNNNNNNNNNNNNNNNNNNNNNNN
NNNNNNNNNNNNNNNNNNNNNNNNNNNNNNNNNNNNNNNNNNNNNNNNNNNNNNNNNNNN
NNNNNNNNNNNNNNNNNNNNNNNNNNNNNNNNNNNNNNNNNNNNNNNNNNNNNNNNNNNN
NNNNNNNNNNNNNNNNNNNNNNNNNNNNNNNNNNNNNNNNNNNNNNNNNNNNNNNNNNNN
NNNNNNNNNNNNNNNNNNNNNNNNNNNNNAATGAATTTGCACATGCCACAGAGTTATAAT
ACTATTTCTGAACTAGAAGAAATTTGTATGGTTTCTAAACAGGTACTAGGACCGCAAAGC
AACAAACCTGTAATGGGAATTGTTCAAGATACTTTAACGGGCTTGCGATTTTTTACAATT
AGAGATTCTTTCTTTGATAAATGTGAGATGATGCAGGTTTTATATTCTATTGATTTAGAT
AAGTACAATGATATTGGC---TTAGATAGTATTACAAGAGAAGGTAAGAAATTAGA----
--TATTAAACCAAAAGAATAT---AATCTGTTGAAGCTCCTCAATACTCCAGCAATTCAA
AAGCCAAAACAGCTTTGGACAGGYAAACAAATTCTAAGTTTTATTTTTCCGAATATTTTC
TATCAAAATGTTTCTAATGAAAATTTTGAAAAAGACCTTGAGAACTTTTCGGATACTCAA
GTAGTCATCTGNNNNNN
>F2A6F4nd
NNNNNNNNNNNNNNNTTCCGAAGGAAAGTCATCCTTAATGGTGAAAGAGTTCACAGTATT
TTCAAGAAAATTTCTGATGAAGATATTGTTATGTTAGGATTTGATTTAGAATTTAGCAGG
CCTGAATGGCTTATTCTGACAGTTCTTTTGGTACCACCACCAGCAGTTCGACCTTCTATT
GTTATGGAAGGGATGCTAAGAGCTGAAGATGATCTAACACATAAACTTGCAGATATTATT
AAATCTAATACTTATTTGAAGAAGTATGAGCTTGAAGGAGCTCCTGGCCATATAATTAGA
GATTATGAACAGCTTTTACAATTCCACATTGCAACTTTAATTGATAATGATATTAGTGGA
CAACCACAGGCTTTGCAAAAAAGTGGTAGACCCTTAAAATCGATCTCAGCAAGACTCAAG
GGGAAAGAAGGAAGAGTCAGAGGAAATCTTATGGGTAAGAGAGTAGANNNNNNNNNNNNN
NNNNNNNNNNNNNNNNNNNNNNNNNNNNNNNNNNNNNNNNNNNNNNNNNNNNNNNNNNNN
NNNNNNNNNNNNNNNNNNNNNNNNNNNNNNNNNNNNNNNNNNNNNNNNNNNNNNNNNNNN
NNNNNNNNNNNNNNNNNNNNNNNNNNNNNNNNNNNNNNNNNNNNNNNNNNNNNNNNNNNN
NNNNNNNNNNNNNNNNNNNNNNNNNNNNNNNNNNNNNNNNNNNNNNNNNNNNNNNNNNNN
NNNNNNNNNNNNNNNNNNNNNNNNNNNNNNNNNNNNNNNNNNNNNNNNNNNNNNNNNNNN
NNNNNNNNNNNNNNNNNNNNNNNNNNNNNNNNNNNNNNNNNNNNNNNNNNNNNNNNNNNN
NNNNNNNNNNNNNNNNNNNNNNNNNNNNNNNNNNNNNNNNNNNNNNNNNNNNNNNNNNNN
NNNNNNNNNNNNNNNNNNNNNNNNNNNNNNNNNNNNNNNNNNNNNNNNNNNNNNNNNNNN
NNNNNNNNNNNNNNNNNNNNNNNNNNNNNNNNNNNNNNNNNNNNNNNNNNNNNNNNNNNN
NNNNNNNNNNNNNNNNN
>F2B4F4nd
NNNNNNNNNNNNNNNNNNNNNNNNNNNGTCATTCTTAATGGTGAAAGAGTCCACAGTATA
TTCAAGAAGATTTCCGACGAAGATATTGAAATGTTAGGCTTTGATTTGGAATATAGTAGG
CCAGAATGGCTTATTTTAACAGTCTTATTGGTACCTCCCCCAGCAGTTCGACCTTCTATC
GTCATGGAAGGAATGCTCAGAGCTGAAGATGATCTAACACACAAACTAGCCGATATTATA
AAATCAAATACCTATCTAAAGAAGTATGAGCTTGAAGGTGCACCAGGTCATATCATTAGG
GATTATGAACAGCTTCTTCAGTTTCATATAGCAACTCTTATTGACAATGACATCAGTGGA
CAACCACAGGCCTTACAAAAAAGCGGAAGACCATTAAAATCTATCTCAGCCAGACTCAAG
GGGAAGGAAGGAAGAGTTAGAGGTAATCTTATGGGNNNNNNNNNNNNNNNNNNNNNNNNN
NNNNNNNNNNNNNNNNNNNNNNNNNNNNNNNNNNNNNNNNNNNNNNNNNNNNNNNNNNNN
NNNNNNNNNNNNNNNNNNNNNNNNNNNNNNNNNNNNNNNNNNNNNNNNNNNNNNNNNNNN
NNNNNNNNNNNNNNNNNNNNNNNNNNNNNNNNNNNNNNNNNNNNNNNNNNNNNNNNNNNN
NNNNNNNNNNNNNNNNNNNNNNNNNNNNNNNNNNNNNNNNNNNNNNNNNNNNNNNNNNNN
NNNNNNNNNNNNNNNNNNNNNNNNNNNNNNNNNNNNNNNNNNNNNNNNNNNNNNNNNNNN
NNNNNNNNNNNNNNNNNN---NNNNNNNNNNNNNNNNNNNNNNNNNNNNNNNNNNN----
--NNNNNNNNNNNNNNNNNNN---NNNNNNNNNNNNNNNNNNNNNNNNNNNNNNNNNNNN
NNNNNNNNNNNNNNNNNNNNNNNNNNNNNNNNNNNNNNNNNNNNNNNNNNNNNNNNNNNN
NNNNNNNNNNNNNNNNNNNNNNNNNNNNNNNNNNNNNNNNNNNNNNNNNNNNNNNNNNNN
NNNNNNNNNNNNNNNNN
>F2B1F4B1
NNGGGAGAAGATAACTCGGAAGGAAAAGTTATTCTTAATGGTGAGAGAGTCCACAGTATA
TTTAAGAAGATTTCCGACGAAGATATTGAAATGTTAGGCTTTGATTTGGAATATAGTAGA
CCTGAATGGCTTATTCTAACAGTCTTATTGGTACCGCCCCCTGCAGTTCGACCTTCTATC
GTCATGGAAGGAATGCTTAGAGCTGAAGATGATCTAACTCACAAACTAGCCGATATTATA
AAATCGAATACGTATCTAAAGAAGTATGAGCTTGAAGGAGCACCAGGTCATATCATTAGG
GATTATGAACAGCTTCTTCAGTTTCATATAGCAACTCTTATTGACAATGACATCAGTGGA
CAACCACAGGCCTTGCAAAAGAGCGGAAGACCGTTAAAATCAATCTCAGCCAGACTCAAG
GGGAAGGAAGGAAGAGTTAGAGGTAATCTTATGGGNNNNNNNNNNNNNNTGTCTATGATG
GGGCACAGAGTAAAAGTAATGTCAGGTAAGACTTTTAGACTGAATTTGAGTGTAACATCC
CCATACAATGCGGACTTTGATGGTGATGAAATGAATTTACATATGCCACAGAGTTATAAT
ACTATATCAGAACTTGAAGAAATTTGTATGGTCTCTAAGCAAGTTTTAGGCCCACAAAGC
AACAAACCAGTTATGGGAATTGTCCAGGATACTCTTACTGGTCTAAGATTTTTTACTATT
AGAGATTCATTCTTTGATAAGAATGAAATGATGCAAGTTTTGTATTCCATCGACCTAGAC
AAGTATAATGATATTAAT---CTTGATTGTATCACCAGAGAAGGTAAGAAAATAAA----
--TATAAAGCCAAAGGAATAC---AATCTTATCAAACTTCTTAATACACCAGCAATTCAA
AAGCCAAAACAGTTATGGACAGGTAAACAAATTTTAAGCTTTATTTTCCCGAATGTCTTT
TACAAAGCTTCATCCAATGAACACTACGAAAATGATACGGAAAACTTCTCCGATACACAA
GTAGTCATTTGTGAAGG
>F2B2F4B2
NNGGGAGAAGATAACTCGGAAGGAAAAGTTATTCTTAATGGTGAGAGAGTCCACAGTATA
TTTAAGAAGATTTCCGACGAAGATATTGAAATGTTAGGCTTTGATTTGGGATATAGTAGA
CCTGAATGGCTTATTCTAACAGTCTTATTGGTACCGCCCCCTGCAGTTCGACCTTCTATC
GTCATGGAAGGAATGCTTAGAGCTGAAGATGATCTAACTCACAAACTAGCCGATATTATA
AAATCGAATACGTATCTAAAGAAGTATGAGCTTGAAGGAGCACCAGGTCATATCATTAGG
GATTATGAACAGCTTCTTCAGTTTCATATAGCAACTCTTATTGACAATGACATCAGTGGA
CAACCACAGGCCTTGCAAAAGAGCGGAAGACCGTTAAAATCAATCTCAGCCAGACTCAAG
GGGAAGGAAGGAAGAGTTAGAGGTAATCTTATGGGNNNNNNNNNNNNNATGTCTATGATG
GGGCACAGAGTAAAAGTAATGTCAGGTAAGACTTTTAGACTGAATTTGAGTGTAACATCC
CCATACAATGCGGACTTTGATGGTGATGAAATGAATTTACATATGCCACAGAGTTATAAT
ACTATATCAGAACTTGAAGAAATTTGTATGGTCTCTAAGCAAGTTTTAGGCCCACAAAGC
AACAAACCAGTTATGGGAATTGTCCAGGATACTCTTACTGGTCTAAGATTTTTTACTATT
AGAGATTCATTCTTTGATAAGAATGAAATGATGCAAGTTTTGTATTCCATCGACCTAGAC
AAGTATAATGATATTAAT---CTTGATTGTATCACCAGAGAAGGTAAGAAAATAAA----
--TATAAAGCCAAAAGAATAC---AATCTTATCAAACTTCTTAATACACCAGCAATTCAA
AAGCCAAAACAGTTATGGACAGGTAAACAAATTTTAAGCTTTATTTTCCCGAATGTCTTT
TACAAAGCTTCATCCAATGAACACTACGAAAATGATACGGAAAACTTCTCCGATACACAA
GTAGTCATTTGTGAAGG
>F2B1F4B2
NNGGGAGAAGATAACTCGGAAGGAAAAGTTATTCTTAATGGTGAGAGAGTCCACAGTATA
TTTAAGAAGATTTCCGACGAAGATATTGAAATGTTAGGCTTTGATTTGGAATATAGTAGA
CCTGAATGGCTTATTCTAACAGTCTTATTGGTACCGCCCCCTGCAGTTCGACCTTCTATC
GTCATGGAAGGAATGCTTAGAGCTGAAGATGATCTAACTCACAAACTAGCCGATATTATA
AAATCGAATACGTATCTAAAGAAGTATGAGCTTGAAGGAGCACCAGGTCATATCATTAGG
GATTATGAACAGCTTCTTCAGTTTCATATAGCAACTCTTATTGACAATGACATCAGTGGA
CAACCACAGGCCTTGCAAAAGAGCGGAAGACCGTTAAAATCAATCTCAGCCAGACTCAAG
GGGAAGGAAGGAAGAGTTAGAGGTAATCTTATGGGNNNNNNNNNNNNNNNNNNNNNNNNG
GGGCACAGAGTAAAAGTAATGTCAGGTAAGACTTTTAGACTGAATTTGAGTGTAACATCC
CCATACAATGCGGACTTTGATGGTGATGAAATGAATTTACATATGCCACAGAGTTATAAT
ACTATATCAGAACTTGAAGAAATTTGTATGGTCTCTAAGCAAGTTTTAGGCCCACAAAGC
AACAAACCAGTTATGGGAATTGTCCAGGATACTCTTACTGGTCTAAGATTTTTTACTATT
AGAGATTCATTCTTTGATAAGAATGAAATGATGCAAGTTTTGTATTCCATCGACCTAGAC
AAGTATAATGATATTAAT---CTTGATTGTATCACCAGAGAAGGTAAGAAAATAAA----
--TATAAAGCCAAAAGAATAC---AATCTTATCAAACTTCTTAATACACCAGCAATTCAA
AAGCCAAAACAGTTATGGACAGGTAAACAAATTTTAAGCTTTATTTTCCCGAATGTCTTT
TACAAAGCTTCATCCAATGAACACTACGAAAATGATACGGAAAACTTCTCCGATACACAA
GTAGTCATTTGTGAAGG
>F2B3F4B3
NNNNNNNNNNNNNNNNNNNNNNNNNNAGTTATTCTTAATGGTGAGAGAGTCCACAGTATA
TTTAAGAAGATTTCCGACGAAGATATTGAAATGTTAGGCTTTGATTTGGAATATAGTAGA
CCTGAATGGCTTATTCTAACAGTCTTATTGGTACCGCCCCCTGCAGTTCGACCTTCTATC
GTCATGGAAGGAATGCTTAGAGCTGAAGATGATCTAACTCACAAACTAGCCGATATTATA
AAATCGAATACGTATCTTAAGAAGTATGAGCTTGAAGGAGCACCAGGTCATATCATTAGG
GATTATGAACAGCTTCTTCAGTTTCATATAGCAACACTTATTGACAATGACATCAGTGGA
CAACCACAGGCCTTGCAAAAAAGCGGAAGACCGTTAAAATCAATCTCAGCCAGACTCAAG
GGGAAGGAAGGAAGAGTTAGAGGTAATCTTATGGGNNNNNNNNNNNNNNNNNNNNNNNNN
NNNNNNNNNNNNNNNNNNNNNNNNNNNNNNNNNNNNNNNNNNNNNNNNNNNNNNNNNNNN
NNNNNNNNNNNNNNNNNNNNNNNNNNNNNNNTGAATTTACATATGCCACAGAGTTATAAT
ACTATATCAGAACTTGAAGAAATTTGTATGGTCTCTAAGCAAGTTTTAGGCCCACAAAGC
AACAAACCAGTCATGGGAATTGTTCAAGATACTCTTACTGGTCTAAGATTTTTTACTATT
AGAGATTCATTCTTTGATAAGAATGAAATGATGCAAGTTTTGTATTCCATCGACCTAGAC
AAGTATAATGATATTAAT---CTTGATTGTATCACCAGAGAAGGTAAGAAAATAAA----
--TATAAAGCCAAAGGAATAC---AATCTTATCAAACTTCTTAATACACCAGCAATTCAA
AAGCCAAAACAGTTATGGACAGGTAAACAAATTCTAAGCTTTATTTTTCCAAATGTCTTT
TACAAAGCTTCATCCAATGAACACTACGAAAATGATACGGAAAACTTCTCCGATACACAA
GTAGTCATTTGTGAAGG
>DQ996235
AAGGGCGAGGACAACAACGAGGGGAAGGTCATTCTAAATGGCGAGAAGGTCCACAGCATC
TTCAAGAAGATCTCGGACGAGGACATCACTGCCCTGGGGTTCGACCTGGAGTTCAGCAGG
CCCGAGTGGCTTGTTTTGACTGTCTTGCTGGTGCCCCCCCCTGCGGTACGCCCTTCCATC
GTAATGGAGGGCATGCTGAGGGCAGAGGATGATTTGACACACAAGCTGTCGGACATCATC
AAGTCCAATACATACCTTAAGAAGTACGAGCTGGAGGGGGCCCCTGGGCACATCATCAGG
GACTACGAGCAGCTCCTCCAGTTCCACATTGCGACCCTGATAGACAACGACATAAGCGGG
CAGCCACAGGCACTGCAGAAGAGCGGCAGGCCGTTGAAGTCGATCTCCGCCCGCCTCAAG
GGGAAGGAAGGGCGCGTGAGGGGCAACCTGATGGGCAAGAGGGTCGACATGTCGATGATG
GGCCACAAGGTCCGTGTGATGGCGGGCAAGACCTTCAGGCTGAACCTGAGTGTCACCTCC
CCCTACAACGCGGATTTCGATGGGGACGAGATGAATCTCCACATGCCCCAAAGCTACAAC
TCTGTTGCCGAGTTGGAGGAGATTTGCATGGTCCCCAAACAAATCCTCGGGCCACAAAGC
AACAAGCCGGTCATGGGAATCGTCCAAGACACCCTCACCGGCTTGCGGTTCTTCACCATG
AGGGACTCGTTCTTCGACAAGTGCGAGATGATGCAGATCCTGTACTCCATCGACCTTGAC
AGGTACAATGACATAGGG---ATAGACACAGTGACACGGGAGGGCAAAAGGCTCGA----
--CATCAAGTCCAAGGAATAC---AGCCTTCTCAGGCTCCTCGAGACCCCCGCCATCCAA
AGGCCCAAGGAGCTGTGGACGGGGAAGCAGATTCTGAGCTTCATCTTCCCCAACGTCTTC
TACCAGGCAGCGTCCAACGAGRGCGTGGAGGATGATCGGGAGAACATTTCAGACACGGCT
GTTGTCATYTGCGGGGG
>F2E1F4E1
NNNNNNNNNNNNNNCACTGAAGGGAAGGTCATCCTGAATGGGGAGAGGGTCCACAGCATC
TTCAAGAAGATCTCGGACGAGGATATAGAAATGCTGGGCTTTGACCTGGTCTATAGTCGC
CCAGAATGGCTCATCCTGACTGTCCTTCTTGTTCCGCCCCCGGCTGTCAGGCCTTCTATC
GTCATGGAAGGGATGCTGAGGGCAGAGGATGATTTGACACACAAGCTGGCAGATATAATC
AAGTCCAATACCTATCTAAAGAAGTACGAGCTTGAAGGGGCTCCTGGTCACATCATAAGA
GACTACGAGCAGCTCCTCCAGTTCCACATTGCTACTCTTATCGACAATGATATAAGCGGC
CAGCCCCAGGCCTTGCAGAAGAGCGGTAGGCCTCTCAAGTCGATCTCAGCCAGGCTCAAA
GGCAAGGAAGGGCGTGTAAGAGGCAATCTTATGGGNNNNNNNNNNNNNNNNNNNNNNNNN
NNNNNNNNNNNNNNNNNNNNNNNNNNNNNNNNNNNNNNNNNNNNNNNNNNNNNNNNNNNN
NNNNNNNNNNNNNNNNNNNNNNNNNNNNNNATGAATCTGCACATGCCCCAGAGCTACAAC
ACAGTCTCYGAGCTTGAGGAGATCTGCATGGTCTCCAAGCAGGTTCTCGGCCCCCAAAGC
AATAAGCCGTGTATGGGAATTGTCCAGGACACCCTCACAGGTCTCCGATTTTTCACAGTA
CGAGACGCCTTTTTCGACAGGAATGAAATGATGCAGGTCCTGTACTCCATCGACCTGGAG
AAGTACCACGACGTAGGT---CTGGACACCATCACCAAGGAAGGAAAGAAGCTAGA----
--CATCAAATCCAAGGAGTAC---AACCTGATGAAGCTCCTTAGATTCCCAGCCATCCAG
AAGCCTAAGAAACTTTGGACGGGCAAGCAAATCTTAAGTTTTATTTTCCCGAATATTTTT
TACCAAAATGTCTCAAACGAGAATTACGAAAATGACACCGAAAACTTTTCAGACACGTCT
GTGGTGATTTGTGGGGG
>F2E2F4nd
NNNNNNNNNNNNNNCACTGAAGGGAAGGTCATCCTGAACGGGGAGAGAGTCCACAGCATC
TTCAAGAAGATCTCGGACGAGGATATAGAAATGCTGGGCTTTGACCTGGTCTATAGTCGC
CCAGAATGGCTCATCCTGACTGTCCTTCTTGTTCCACCCCCGGCTGTCAGGCCTTCTATC
GTCATGGAAGGGATGCTGAGGGCAGAGGATGATTTGACACACAAGCTAGCAGATATAATC
AAGTCCAATACCTATCTAAAGAAGTACGAGCTTGAAGGGGCGCCTGGTCACATCATAAGA
GACTACGAGCAGCTCCTCCAGTTCCACATTGCTACTCTTATCGACAATGATATAAGCGGC
CAGCCCCAGGCCTTGCAGAAGAGCGGTAGGCCTCTCAAGTCGATCTCAGCCAGGCTCAAA
GGCAAGGAAGGGCGTGTGAGAGGCAATCTTATGGGNNNNNNNNNNNNNNNNNNNNNNNNN
NNNNNNNNNNNNNNNNNNNNNNNNNNNNNNNNNNNNNNNNNNNNNNNNNNNNNNNNNNNN
NNNNNNNNNNNNNNNNNNNNNNNNNNNNNNNNNNNNNNNNNNNNNNNNNNNNNNNNNNNN
NNNNNNNNNNNNNNNNNNNNNNNNNNNNNNNNNNNNNNNNNNNNNNNNNNNNNNNNNNNN
NNNNNNNNNNNNNNNNNNNNNNNNNNNNNNNNNNNNNNNNNNNNNNNNNNNNNNNNNNNN
NNNNNNNNNNNNNNNNNNNNNNNNNNNNNNNNNNNNNNNNNNNNNNNNNNNNNNNNNNNN
NNNNNNNNNNNNNNNNNN---NNNNNNNNNNNNNNNNNNNNNNNNNNNNNNNNNNN----
--NNNNNNNNNNNNNNNNNNN---NNNNNNNNNNNNNNNNNNNNNNNNNNNNNNNNNNNN
NNNNNNNNNNNNNNNNNNNNNNNNNNNNNNNNNNNNNNNNNNNNNNNNNNNNNNNNNNNN
NNNNNNNNNNNNNNNNNNNNNNNNNNNNNNNNNNNNNNNNNNNNNNNNNNNNNNNNNNNN
NNNNNNNNNNNNNNNNN
>F2E3F4nd
NNNNNNNNNNNNNNCACTGAAGGGAAGGTCATCCTAAATGGGGAGAGAGTCCACAGCATC
TTCAAGAAGATCTCGGACGAGGATATAGAAATGCTGGGCTTTGACCTGGTCTATAGTCGC
CCAGAATGGCTCATCCTGACTGTCCTTCTTGTCCCACCCCCGGCTGTCAGGCCTTCTATC
GTCATGGAAGGGATGCTGAGGGCAGAGGATGATTTGACACACAAGCTCGCAGATATAATC
AAGTCCAATACCTATCTAAAGAAGTACGAGCTTGAAGGGGCTCCTGGTCACATCATAAGA
GACTACGAGCAGCTCCTCCAGTTCCACATTGCTACTCTTATCGACAATGATATAAGCGGC
CAGCCCCAGGCCTTGCAGAAGAGCGGTAGGCCTCTCAAGTCGATCTCAGCCAGGCTCAAA
GGCAAGGAAGGGCGTGTGAGAGGCAATCTTATGGGTNNNNNNNNNNNNNNNNNNNNNNNN
NNNNNNNNNNNNNNNNNNNNNNNNNNNNNNNNNNNNNNNNNNNNNNNNNNNNNNNNNNNN
NNNNNNNNNNNNNNNNNNNNNNNNNNNNNNNNNNNNNNNNNNNNNNNNNNNNNNNNNNNN
NNNNNNNNNNNNNNNNNNNNNNNNNNNNNNNNNNNNNNNNNNNNNNNNNNNNNNNNNNNN
NNNNNNNNNNNNNNNNNNNNNNNNNNNNNNNNNNNNNNNNNNNNNNNNNNNNNNNNNNNN
NNNNNNNNNNNNNNNNNNNNNNNNNNNNNNNNNNNNNNNNNNNNNNNNNNNNNNNNNNNN
NNNNNNNNNNNNNNNNNN---NNNNNNNNNNNNNNNNNNNNNNNNNNNNNNNNNNN----
--NNNNNNNNNNNNNNNNNNN---NNNNNNNNNNNNNNNNNNNNNNNNNNNNNNNNNNNN
NNNNNNNNNNNNNNNNNNNNNNNNNNNNNNNNNNNNNNNNNNNNNNNNNNNNNNNNNNNN
NNNNNNNNNNNNNNNNNNNNNNNNNNNNNNNNNNNNNNNNNNNNNNNNNNNNNNNNNNNN
NNNNNNNNNNNNNNNNN
>F2E1F4E4
NNNNNNNNNNNNNNNNNNNNNNNNNNNNNNNNNNNNNNNNNNNNNNNNNNNNNNNNNNNN
NNNNNNNNNNNNNNNNNNNNNNNNNNNNNNNNNNNNNNNNNNNNNNNNNNNNNNNNNNNN
NNNNNNNGGCTCATCCTGACTGTCCTTCTTGTTCCGCCCCCGGCTGTCAGGCCTTCTATC
GTCATGGAAGGGATGCTGAGGGCAGAGGATGATTTGACACACAAGCTGGCAGATATAATC
AAGTCCAATACCTATCTAAAGAAGTACGAGCTTGAAGGGGCTCCTGGTCACATCATAAGA
GACTACGAGCAGCTCCTCCAGTTCCACATTGCTACTCTTATCGACAATGATATAAGCGGC
CAGCCCCAGGCCTTGCAGAAGAGCGGTAGGCCTCTCAAGTCGATCTCAGCCAGGCTCAAA
GGCAAGGAAGGGCGTGTAAGAGGCAATCTTATGGNNNNNNNNNNNNNNATGTCTATGATG
GGCCACAGGGTTCGTGTGATGGGAGGAAAGACCTTTAGACTAAACCTGAGTGTGACCTCC
CCGTACAATGCAGACTTTGACGGAGACGAGATGAATCTGCACATGCCCCAGAGCTACAAC
ACAGTCTCYGAGCTTGAGGAGATCTGCATGGTCTCCAAGCAGGTTCTCGGCCCCCAAAGC
AATAAGCCGTGTATGGGAATTGTCCAGGACACCCTCACAGGTCTCCGATTTTTCACAGTA
CGAGACGCCTTTTTCGACAGGAATGAAATGATGCAGGTCCTGTACTCCATCGACCTGGAG
AAGTACCACGACGTAGGT---CTGGACACCATCACCAAGGAAGGAAAGAAGCTAGA----
--CATCAAATCCAAGGAGTAC---AACCTGATGAAGCTCCTTAGATTCCCAGCCATCCAG
AAGCCTAAGAAACTTTGGACGGGCAAGCAAATCTTAAGTTTTATTTTCCCGAATATTTTT
TACCAAAATGTCTCAAACGAGAATTACGAAAATGACACCGAAAACTTTTCAGACACGTCT
GTGGTGATTTGTGGGGG
>F2ndF4E2
NNNNNNNNNNNNNNNNNNNNNNNNNNNNNNNNNNNNNNNNNNNNNNNNNNNNNNNNNNNN
NNNNNNNNNNNNNNNNNNNNNNNNNNNNNNNNNNNNNNNNNNNNNNNNNNNNNNNNNNNN
NNNNNNNNNNNNNNNNNNNNNNNNNNNNNNNNNNNNNNNNNNNNNNNNNNNNNNNNNNNN
NNNNNNNNNNNNNNNNNNNNNNNNNNNNNNNNNNNNNNNNNNNNNNNNNNNNNNNNNNNN
NNNNNNNNNNNNNNNNNNNNNNNNNNNNNNNNNNNNNNNNNNNNNNNNNNNNNNNNNNNN
NNNNNNNNNNNNNNNNNNNNNNNNNNNNNNNNNNNNNNNNNNNNNNNNNNNNNNNNNNNN
NNNNNNNNNNNNNNNNNNNNNNNNNNNNNNNNNNNNNNNNNNNNNNNNNNNNNNNNNNNN
NNNNNNNNNNNNNNNNNNNNNNNNNNNNNNNNNNNNNNNNNNNNNNNNNNNNNNATGATG
GGCCACAGGGTTCGTGTGATGGGAGGAAAGACCTTTAGACTAAACCTGAGTGTGACCTCC
CCGTACAATGCAGACTTTGACGGAGACGAGATGAATCTGCACATGCCCCAGAGCTACAAC
ACAGTCTCYGAGCTTGAGGAGATCTGCATGGTCTCCAAGCAGGTTCTCGGCCCCCAAAGC
AATAAGCCGTGTATGGGAATTGTCCAGGACACCCTCACAGGTCTCCGATTTTTCACAGTA
CGAGACGCCTTTTTCGACAGGAATGAAATGATGCAGGTCCTGTACTCCATCGACCTGGAG
AAGTACCACGACGTAGGT---CTGGACACCATCACCAAGGAAGGAAAGAAGCTAGA----
--CATCAAATCCAAGGAGTAC---AACCTGATGAAGCTCCTTAGATTCCCAGCCATCCAG
AAGCCTAAGAAACTTTGGACGGGCAAGCAAATCTTAAGTTTTATTTTCCCGAATATTTTT
TACCAAAATGTCTCAAACGAGAATTACGAAAATGACACCGAAAACTTTTCAGACACGTCT
GTGGTGATTTGTNNNNN
>F2E1F4E5
NNNNNNNNNNNNNNNNNNNNNNNNNNNNNNNNNNNNNNNNNNNNNNNNNNNNNNNNNNNN
NNNNNNNNNNNNNNNNNNNNNNNNNNNNNNNNNNNNNNNNNNNACCTGGTCTATAGTCGC
CCAGAATGGCTCATCCTGACTGTCCTTCTTGTTCCGCCCCCGGCTGTCAGGCCTTCTATC
GTCATGGAAGGGATGCTGAGGGCAGAGGATGATTTGACACACAAGCTGGCAGATATAATC
AAGTCCAATACCTATCTAAAGAAGTACGAGCTTGAAGGGGCTCCTGGTCACATCATAAGA
GACTACGAGCAGCTCCTCCAGTTCCACATTGCTACTCTTATCGACAATGATATAAGCGGC
CAGCCCCAGGCCTTGCAGAAGAGCGGTAGGCCTCTCAAGTCGATCTCAGCCAGGCTCAAA
GGCAAGGAAGGGCGTGTAAGAGGCAATCTTATGGGNNNNNNNNNNNNNATGTCTATGATG
GGCCACAGGGTTCGTGTGATGGGAGGAAAGACCTTTAGACTAAACCTGAGTGTGACCTCC
CCGTACAATGCAGACTTTGACGGAGACGAGATGAATCTGCACATGCCCCAGAGCTACAAC
ACAGTCTCYGAGCTTGAGGAGATCTGCATGGTTTCCAAGCAGGTTCTCGGCCCCCAAAGC
AATAAGCCGTGTATGGGAATTGTCCAGGACACCCTCACAGGTCTCCGATTTTTCACAGTA
CGAGACGCCTTTTTCGACAGGAATGAAATGATGCAGGTCCTGTACTCCATCGACCTGGAG
AAGTACCACGACGTAGGT---CTGGACACCATCACCAAGGAAGGAAAGAAGCTAGA----
--CATCAAATCCAAGGAGTAC---AACCTGATGAAGCTCCTTAGATTCCCAGCCATCCAG
AAGCCTAAGAAACTTTGGACGGGCAAGCAAATCTTAAGTTTTATTTTCCCGAATATTTTT
TACCAAAATGTCTCAAACGAGAATTACGAAAATGACACCGAAAACTTTTCAGACACGTCT
GTGGTGATTTGTGGGGG
>F2ndF4E3
NNNNNNNNNNNNNNNNNNNNNNNNNNNNNNNNNNNNNNNNNNNNNNNNNNNNNNNNNNNN
NNNNNNNNNNNNNNNNNNNNNNNNNNNNNNNNNNNNNNNNNNNNNNNNNNNNNNNNNNNN
NNNNNNNNNNNNNNNNNNNNNNNNNNNNNNNNNNNNNNNNNNNNNNNNNNNNNNNNNNNN
NNNNNNNNNNNNNNNNNNNNNNNNNNNNNNNNNNNNNNNNNNNNNNNNNNNNNNNNNNNN
NNNNNNNNNNNNNNNNNNNNNNNNNNNNNNNNNNNNNNNNNNNNNNNNNNNNNNNNNNNN
NNNNNNNNNNNNNNNNNNNNNNNNNNNNNNNNNNNNNNNNNNNNNNNNNNNNNNNNNNNN
NNNNNNNNNNNNNNNNNNNNNNNNNNNNNNNNNNNNNNNNNNNNNNNNNNNNNNNNNNNN
NNNNNNNNNNNNNNNNNNNNNNNNNNNNNNNNNNNNNNNNNNNNNNNNNNNNNNNNNNNN
NNNNNNNNNNNNNNNNNNNNNNNNNNAAAGACCTTTAGACTAAACCTGAGTGTGACCTCC
CCGTACAATGCAGACTTTGACGGAGACGAGATGAATCTGCACATGCCCCAGAGCTACAAC
ACAGTCTCCGAACTTGAGGAGATCTGCATGGTCTCCAAGCAGGTTCTCGGCCCCCAAAGC
AATAAGCCGTGTATGGGGATTGTTCAGGACACCCTCACAGGTCTCCGATTTTTCACAGTA
CGAGACGCCTTTTTCGACAGGAATGAAATGATGCAGGTCCTGTACTCCATCGACCTGGAG
AAGTACCACGACGTAGGT---CTGGACACCATCACAAAGGAAGGAAAGAAGCTGGA----
--CATCAAATCTAAGGAGTAC---AACCTGATGAAGCTCCTTAGATTCCCAGCCATCCAG
AAGCCTAAGAAACTTTGGACGGGCAAGCAAATCTTAAGTTTTATCTTCCCGAATATTTTT
TACCAAAATGTCTCAAACGAGAATTACGAAAATGACACCGAAAACTTTTCAGACACGTCT
GTGGTGATTTGTGGGGG
>DQ996232
AAAGGAGAAGACAATTCCGAAGGGAAAGTTATCTTAACTGGAGAGAGAGTCTACAGCATC
TTTAAGAAGATTTCAGACGAAGACATTGAGTATTTAGGATTTGATTCACAATACAGCAGA
CCCGAATGGTTAATTCTAACTGTCCTTCTTGTCCCCCCACCAGCTGTCCGTCCTTCTATT
GTAATGGAGGGAATGTTAAGAGCCGAAGATGATTTAACACACAAGCTAGCAGACATCATA
AAGTCCAACACGTATCTAAAGAAGTACGAGTTAGAAGGGGCACCTGGCCACATTATAAGG
GATTACGAACAACTATTACAATTTCACATTGCAACACTAATAGACAACGATCTTAGCGGA
CAACCACAGGCCCTCCAAAAGAGCGGAAGGCCCCTCAAGTCTATTTCGGCCCGGCTCAAA
GGGAAGGAGGGGAGAGTTAGAGGCAACCTAATGGGTAAAAGGGTAGATATGTCAATGATG
GCACACAAAGTTCGTGTGATGGGCGGTAAAACTTTTAGATTAAATTCGAGCGTCACCTCC
CCGTACAACGCAGACTTTGACGGAGACGAAATGAATCTGCACATGCCACAAAGCTTCAAC
ACAATTTCCGAACTTCAAGAGATTTGCATGGTTTCTAAGCAAGTCTTAGGCCCCCAAAGC
AACAAGCCCGTCATGGGAATCGTCCAAGACACGCTGACGGGCCTGAGGCTTTTCACTTTA
AGGGACGCCTTCTTCGATAAAAACGAAATGATGCAAATTGTGTATTCCATTGACTTGGAG
AGGTACAACGACATTTGT---TTAGACTCGGAAAGCAGGGAGGGAAAGAAAAATAA----
--TTTACAATCTAAGGGTTAT---AATCTTCTAAAGCTCATTGAATCTCCTGCCATCAAC
AAACCCAAACAACTTTGGACGGGCAAGCAAATCTTAAGTTTTATTCTTCCGAATATTTTG
TATGAAAACAATTCAAATGAACAACGGGAGGGAGACAAAGAGAACTACTCGGATACGTCG
GTTGTGATAGTCAATGG
>F2C1F4C1_DQ996233
AAAGGAGAAGACAACTCAGAGGGGAAGGTGATTCTGAATGGAGAAAGGGTCCACAGTATT
TTCAAGAAGATATCTGATGAGGATATTCTTAGGCTTGGGTTTGATTTAGAATTTAGTAGA
CCAGAATGGTTGATTCTTACAGTGCTACTGGTACCACCCCCAGCTGTGAGACCTTCTATA
GAAATGGAAGGGATGCTCAGGGCAGAAGATGATCTTACCCACAAACTAGCAGATATTATC
AAAGCTAATACCTATCTCAAGAAGTACGAACTAGAAGGAGCACCAGGCCACATTATCAGA
GATTACGAACAATTACTCCAATTCCACATAGCTACTCTGATAGACAATGATATTTCTGGA
CAACCCCAAGCTCTACAAAAGAGTGGGAGACCTCTGAAATCCATCTCAGCTAGATTGAAA
GGGAAAGAAGGGAGAGTAAGAGGGAATCTTATGGGNNNNNNNNNNNNNATGTCTATGATG
GGCCACAGAGTCAAAGTAATGWCTGGGAAGACTTCTAGATTAAATCTCAGTGTGACATCT
CCTTACAATGCAGATTTCGATGGAGATGAAATGAATCTCCACATGCCCCAGAGCTACAAC
ACCATCTCCGAACTAGAAGAAATTTGTATGGTTTCTAAGCAGGTCCTAGGGCCCCAGAGC
AATAAGCCAGTGATGGGGATAGTCCAAGATACTCTCACAGGGTTGAGATTCTTTACGATT
CGAGATGCTTTCTTTGATAAGAGAGAGATGATGCAAGTTCTGTACTCCATAGAGCAGAAT
ATAAATA--------------------------------GAAGACAGGACAGT-------
------------AGCAATTAT---GGGATTCTAGATCTTCTGAATAGACCAGCCATCCAG
AAGCCCAAAGAGCTCTGGACAGGCAAGCAGATACTAAGCTTCATCTTCCCCAGTGTATTC
TACCAGACACAGTCTGAGGA---------------TCCTGAGAATCTCTCGGACTCTGCA
GTGGTAATTATAGGAGG
>F2C1bF4C1
NNNNNNNNNNNNNNNNNNNNNNNNNNNNNNNNNNNNNNNGGAGAAAGGGTCCACAGTATT
TTCAAGAAGATYTCTGATGAGGATATTCTTAGGCTTGGGTTTGATTTAGAATTTAGTAGA
CCAGAATGGTTGATTCTTACAGTGCTACTGGTACCACCCCCAGCTGTGAGACCTTCTATA
GTAATGGAAGGGATGCTCAGGGCAGAAGATGATCTTACCCACAAACTAGCAGATATTATC
AAAGCTAATACCTATCTCAAGAAGTACGAACTAGAAGGAGCMCCAGGCCACATTATCAGA
GATTACGAACAATTACTCCAATTCCACATAGCTACTCTGATAGACAATGATATTTCTGGA
CAACCCCAAGCTCTACAAAAGAGTGGGAGACCTCTGAAATCCATCTCAGCTAGATTGAAA
GGGAAAGAAGGGAGAGTAAGAGGGAATCTTATGNNNNNNNNNNNNNNNNNNNNNNNNNNN
NNNNNNNNNNNNNNNNNNNNNNCTGGGAAGACTTCTAGATTAAATCTCAGTGTGACATCT
CCTTACAATGCAGATTTCGATGGAGATGAAATGAATCTCCACATGCCCCAGAGCTACAAC
ACCATCTCCGAACTAGAAGAAATTTGTATGGTTTCTAAGCAGGTCCTAGGGCCCCAGAGC
AATAAGCCAGTGATGGGGATAGTCCAAGATACTCTCACAGGGTTGAGATTCTTTACGATT
CGAGATGCTTTCTTTGATAAGAGAGAGATGATGCAAGTTCTGTACTCCATAGAGCAGAAT
ATAAATA--------------------------------GAAGACAGGACAGT-------
------------AGCAATTAT---GGGATTCTAGATCTTCTGAATAGACCAGCCATCCAG
AAGCCCAAAGAGCTCTGGACAGGCAAGCAGATACTAAGCTTCATCTTCCCCAGTGTATTC
TACCAGACACAGTCTGAGGA---------------TCCTGAGAATCTCTCGGACTCTGCA
GTGGTAATTATAGGAGG
>F2C1bC4F4C1-4
NNNNNNNNNNNNNNNNNNNNNNNNNNNNNNNNNNNNNNNGGAGAAAGGGTCCACAGTATT
TTCAAGAAGATTTCTGAYGAGGATATTCTTAGGCTTGGGTTTGATTTRGAATTTAGTAGA
CCAGAATGGTTGATTCTTACAGTGCTACTGGTACCACCCCCAGCTGTGAGACCTTCTATA
GTAATGGAAGGGATGCTCAGGGCAGAAGATGATCTTACCCACAAACTAGCAGATATTATC
AAAGCYAATACCTATCTCAAGAAGTACGAACTAGAAGGAGCMCCAGGCCACATTATCAGA
GATTACGAACAATTACTCCAATTCCACATAGCTACTCTRATAGACAATGATATTTCTGGA
CAACCMCAAGCTCTACARAAGAGTGGGAGACCTCTGAAATCYATCTCAGCTAGATTGAAA
GGRAAAGAAGGGAGAGTAAGAGGRAATCTTATGNNNNNNNNNNNNNNNNNNNNNNNNNNN
NNNNNNNNNNNNNNNNNNNNNNCTGGGAAGACTTCTAGATTAAATCTCAGTGTGACATCT
CCTTACAATGCAGATTTCGATGGAGATGAAATGAATCTCCACATGCCCCAGAGCTACAAC
ACCATCTCCGAACTAGAAGAAATYTGTATGGTTTCTAAGCAGGTCCTAGGRCCCCAGAGC
AATAAGCCAGTGATGGGGATAGTSCAAGAYACTCTCACAGGGTTGAGATTCTTTACGATT
CGAGATGCTTTCTTTGATAAGAGAGAGATGATGCAAGTTCTGTACTCCATAGAGCAGAAT
ATAAATA--------------------------------GAAGACAGGACAGT-------
------------AGCAATTAT---GGGATTCTAGATCTTCTGAATAGACCAGCCATCCAG
AAGCCCAAAGAGCTCTGGACAGGCAAGCAGATACTAAGCTTCATCTTCCCCAGTGTATTC
TACCAGACACAGTCTGAGGA---------------TCCTGAGAATCTCTCGGACTCTGCA
GTRGTAATTATAGGAGG
>F2C4F4C4
NNNNNNNNNNNNNNNNNNNNNNNNNNNNNNNNNNNNNNNGGAGAAAGGGTCCACAGTATT
TTCAAGAAGATTTCTGACGAGGATATTCTTAGGCTTGGGTTTGATTTGGAATTTAGTAGA
CCAGAATGGTTGATTCTTACAGTGCTACTGGTACCACCCCCAGCTGTGAGACCTTCTATA
GTAATGGAAGGGATGCTCAGGGCAGAAGATGATCTTACCCACAAACTAGCAGATATTATC
AAAGCCAATACCTATCTCAAGAAGTACGAACTAGAAGGAGCACCAGGCCACATTATCAGA
GATTACGAACAATTACTCCAATTCCACATAGCTACTCTAATAGACAATGATATTTCTGGA
CAACCACAAGCTCTACAGAAGAGTGGGAGACCTCTGAAATCTATCTCAGCTAGATTGAAA
GGAAAAGAAGGGAGAGTAAGAGGAAATCTTATGNNNNNNNNNNNNNNNNNNNNNNNNNNN
NNNNNNNNNNNNNNNNNNNNNNNNNNNNNNNNNNNNNNNNNNNNNNNNNNNNNNNNNNNN
NNNNNNNNNNNNNNNNNNNNNNNNNNNNNAATGAATCTCCACATGCCCCAGAGCTACAAC
ACCATCTCCGAACTAGAAGAAATCTGTATGGTTTCTAAGCAGGTCCTAGGACCCCAGAGC
AATAAGCCAGTGATGGGGATAGTGCAAGACACTCTCACAGGGTTGAGATTCTTTACGATT
CGAGATGCTTTCTTTGATAAGAGAGAGATGATGCAAGTTCTGTACTCCATAGAGCAGAAT
ATAAATA--------------------------------GAAGACAGGACAGT-------
------------AGCAATTAT---GGGATTCTAGATCTTCTGAATAGACCAGCCATCCAG
ARGCCCAAAGAGCTCTGGACAGGCAAGCAGATACTAAGCTTCATCTTCCCCAGTGTATTC
TACCAGACACAGTCTGAGGA---------------TCCTGAGAATCTCTCGGACTCTGCA
GTAGTAATTATAGGAGG
>F2C6F4C5
NNNNNNNNNNNNNNCTCAGAGGGGAAGGTGATTCTGAATGGAGAAAGGGTCCACAGTATT
TTCAAGAAGATTTCTGACGAGGACATTCTTAGGCTTGGGTTTGATTTGGAATTCAGTAGA
CCAGAATGGTTGATTCTTACAGTGCTACTGGTACCACCCCCAGCTGTGAGACCTTCTATA
GTAATGGAAGGGATGCTCAGGGCAGAAGATGATCTTACCCACAAACTAGCAGATATTATC
AAAGCCAATACCTATCTCAAGAAGTACGAACTAGAAGGAGCACCAGGCCACATTATCAGA
GATTACGAACAATTACTCCAATTCCACATAGCTACTCTRATAGACAATGATATTTCTGGA
CAACCCCAAGCTCTACAAAAGAGTGGGAGACCTTTGAAATCCATCTCAGCCAGATTGAAA
GGTAAAGAAGGGAGAGTAAGAGGGAATCTTATGGGNNNNNNNNNNNNNNNNNNNNNNNNG
GGCCACAGAGTCAAAGTAATGTCTGGGAAGACCTTTAGATTAAATCTCAGTGTGACATCT
CCTTACAATGCAGATTTCGATGGAGACGAAATGAATCTCCACATGCCCCAGAGCTACAAC
ACCATCTCCGAACTAGAAGAAATTTGTATGGTTTCTAAGCAGGTCCTAGGGCCCCAGAGC
AATAAGCCAGTGATGGGGATAGTCCAAGATACTCTCACAGGGTTGAGATTCTTTACGATT
CGAGATGCTTTCTTTGATAAGAGAGAGATGATGCAAGTTCTGTACTCCATAGAGCAGAAT
ATAAATA--------------------------------GAAGACAGGACAGT-------
------------AGCAATTAT---GGGATTCTAGATCTTCTGAATAGACCAGCCATCCAG
AAGCCCAAAGAGCTCTGGACAGGCAAGCAGATCCTAAGCTTCATCTTCCCCAGTGTATTC
TACCAGACACAGTCTGAGGA---------------TCCTGAGAATCTCTCGGACTCTGCA
GTAGTAATTATAGGAGG
>F2C5F4C5
NNNNNNNNNNNNNNNNNNNNGGGGAAGGTGATTCTGAATGGAGAAAGGGTCCACAGTATT
TTCAAGAAGATTTCTGACGAGGACATTCTTAGGCTTGGGTTTGATTTGGAATTCAGTAGA
CCAGAATGGTTGATTCTTACAGTGCTACTGGTACCACCCCCAGCTGTGAGACCTTCTATA
GTAATGGAAGGGATGCTCAGGGCAGAAGATGATCTTACCCACAAACTAGCAGATATTATC
AAAGCCAATACCTATCTCAAGAAGTACGAACTAGAAGGAGCACCAGGCCACATTATCAGA
GATTACGAACAATTACTCCAATTCCACATAGCTACTCTAATAGACAATGATATTTCTGGA
CAACCCCAAGCTCTACAAAAGAGTGGGAGACCTTTGAAATCCATCTCAGCCAGATTGAAA
GGTAAAGAAGGGAGAGTAAGAGGGAATCTTATGGNNNNNNNNNNNNNNATGTCTATGATG
GGCCACAGAGTCAAAGTAATGTCTGGGAAGACCTTTAGATTAAATCTCAGTGTGACATCT
CCTTACAATGCAGATTTCGATGGAGACGAAATGAATCTCCACATGCCCCAGAGCTACAAC
ACSATCTCCGAACTAGAAGAAATTTGTATGGTTTCTAAGCAGGTCCTAGGGCCCCAGAGC
AATAAGCCAGTGATGGGGATAGTCCAAGATACTCTCACAGGGTTGAGATTCTTTACGATT
CGAGATGCTTTCTTTGATAAGAGAGAGATGATGCAAGTTCTGTACTCCATAGAGCAGAAT
ATAAATA--------------------------------GAAGACAGGACAGT-------
------------AGCAATTAT---GGGATTCTAGATCTTCTGAATAGACCAGCCATCCAG
AAGCCCAAAGAGCTCTGGACAGGCAAGCAGATCCTAAGCTTCATCTTCCCCAGTGTATTC
TACCAGACACAGTCTGAGGA---------------TCCTGAGAATCTCTCGGACTCTGCA
GTAGTAATTATAGGAGG
>F2ndF4C2
NNNNNNNNNNNNNNNNNNNNNNNNNNNNNNNNNNNNNNNNNNNNNNNNNNNNNNNNNNNN
NNNNNNNNNNNNNNNNNNNNNNNNNNNNNNNNNNNNNNNNNNNNNNNNNNNNNNNNNNNN
NNNNNNNNNNNNNNNNNNNNNNNNNNNNNNNNNNNNNNNNNNNNNNNNNNNNNNNNNNNN
NNNNNNNNNNNNNNNNNNNNNNNNNNNNNNNNNNNNNNNNNNNNNNNNNNNNNNNNNNNN
NNNNNNNNNNNNNNNNNNNNNNNNNNNNNNNNNNNNNNNNNNNNNNNNNNNNNNNNNNNN
NNNNNNNNNNNNNNNNNNNNNNNNNNNNNNNNNNNNNNNNNNNNNNNNNNNNNNNNNNNN
NNNNNNNNNNNNNNNNNNNNNNNNNNNNNNNNNNNNNNNNNNNNNNNNNNNNNNNNNNNN
NNNNNNNNNNNNNNNNNNNNNNNNNNNNNNNNNNNNNNNNNNNNNNNNNNNNNNNNNNNN
NNNNNNNNNNNNNNNNNNNNNNNNNNNNNNNNNNNNNNATTAAATCTCAGTGTGACATCT
CCATACAATGCAGATTTCGATGGAGATGAAATGAATCTCCACATGCCCCAGAGCTACAAC
ACCATCTCTGAACTAGAAGAAATCTGTATGGTTTCTAAGCAGGTCCTAGGCCCCCAGAGC
AATAAGCCAGTGATGGGGATAGTCCAAGATACTCTCACAGGGTTGAGATTCTTTACGATT
CGAGATGCTTTCTTTGACAAGAGAGAGATGATGCAAGTTCTGTACTCCATAGAGCAGAAT
ATAAATA--------------------------------GAAGAGAGGACAGT-------
------------AGCAATTAT---GGGATTCTAGATCTTCTAAATAGACCAGCCATCCAG
AAGCCCAAAGAGCTCTGGACAGGCAAGCAGATCCTAAGCTTCATCTTCCCCAGTGTATTC
TACCAGACACAGTCTGAGGA---------------TCCTGAGAATCTCTCGGACTCTGCA
GTGGTAATTATAGGAGG
>F2ndF4C6_JX213747
NNNNNNNNNNNNNNNNNNNNNNNNNNNNNNNNNNNNNNNNNNNNNNNNNNNNNNNNNNNN
NNNNNNNNNNNNNNNNNNNNNNNNNNNNNNNNNNNNNNNNNNNNNNNNNNNNNNNNNNNN
NNNNNNNNNNNNNNNNNNNNNNNNNNNNNNNNNNNNNNNNNNNNNNNNNNNNNNNNNNNN
NNNNNNNNNNNNNNNNNNNNNNNNNNNNNNNNNNNNNNNNNNNNNNNNNNNNNNNNNNNN
NNNNNNNNNNNNNNNNNNNNNNNNNNNNNNNNNNNNNNNNNNNNNNNNNNNNNNNNNNNN
NNNNNNNNNNNNNNNNNNNNNNNNNNNNNNNNNNNNNNNNNNNNNNNNNNNNNNNNNNNN
NNNNNNNNNNNNNNNNNNNNNNNNNNNNNNNNNNNNNNNNNNNNNNNNNNNNNNNNNNNN
NNNNNNNNNNNNNNNNNNNNNNNNNNNNNNNNNNNNNNNNNNNNNNNNATGTCTATGATG
GGCCACAGAGTCAAAGTAATGWCTGGGAAGACTTCTAGATTAAATCTCAGTGTGACATCT
CCTTACAATGCAGATTTCGATGGAGATGAAATGAATCTCCACATGCCCCAGAGCTACAAC
ACCATCTCCGAACTAGAAGAAATTTGTATGGTTTCTAAGCAGGTCCTAGGGCCCCAGAGC
AATAAGCCAGTGATGGGGATAGTCCAAGATACTCTCACAGGGTTGAGATTCTTTACGATT
CGAGATGCTTTCTTTGATAAGAGAGAGATGATGCAAGTTCTGTACTCCATAGAGCAGAAT
ATAAATG-----------------------------------------ACAGT-------
------------AGCAATTAT---GGGATTCTAGATCTTCTGAATAGACCAGCCATCCAG
AAGCCCAAAGAGCTCTGGACAGGCAAGCAGATACTAAGCTTCATCTTCCCCAGTGTATTC
TACCAGACACAGTCTGAGGA---------------TCCTGAGAATCTCTCGGACTCTGCA
GTGGTAATTATAGGAGG
>F2C3F4C3
GAAGGAGAAGACAACTCAGAGGGGAAGGTGATTCTGAATGGAGAAAGAGTCCACAGTATT
TTCAAGAAGATTTCCGATGAAGATATTCTTAGGCTTGGTTTTGATCTAGAATTTAGTAGA
CCAGAATGGTTGATTCTTACAGTGCTTCTGGTACCACCCCCAGCAGTGAGACCTTCTATA
GTTATGGAAGGGATGCTCAGGGCAGAAGATGATCTTACCCACAAACTAGCAGATATTATC
AAAGCCAATACCTATCTCAAGAAGTACGAACTAGAAGGAGCACCAGGCCACATTATTAGA
GATTACGAACAATTACTCCAATTCCACATAGCTACTCTGATAGACAATGATATTTCTGGA
CAACCTCAAGCTCTACAAAAGAGTGGAAGACCTCTGAAATCTATCTCAGCTAGACTGAAA
GGGAAAGAAGGGAGAGTAAGAGGAAATCTTATGGGNNNNNNNNNNNNNATGTCTATGATG
GGCCACAGAGTCAAAGTAATGTCTGGTAAGACCTTTAGATTAAATCTCAGTGTGACATCT
CCTTACAACGCAGATTTCGATGGAGATGAAATGAACCTCCACATGCCCCAGAGCTACAAC
ACCATCTCCGAGCTAGAAGAAATTTGTATGGTCTCTAAACAGGTCCTAGGACCCCAGAGC
AATAAGCCAGTGATGGGGATAGTGCAAGATACTCTCACAGGGCTGAGGTTCTTTACGAAT
CGAGATGCTTTCTTTGATAAGAGAGAAATGATGCAAGTTCTGTACTCCATAGAGCAGAAT
ATAAATA--------------------------------GAAGGCAGGACAGT-------
------------AGCAATTAT---GGGATTCTAGATCTGCTGAATAGACCAGCCATCCAG
AAGCCCAAAGAGCTCTGGACTGGGAAGCAGATCCTAAGCTTCATCTTCCCCAGTGTATTC
TACCAGACACAGGGAGAGGA---------------TCCTGAGAATCTCTCAGACTCTGCA
GTAGTAATTATAGGAGG
>F2D1F4D1
NNNNNNNNNNNNNNNNNNNNNNNNNNNNNNNNNNNNNNNNNNNNNNNNNNNNNNNNNNNN
NNNNNNNNNNNNNNNNNNNNNNNNNNNNTCAAACTCGGGTTTGATTTGGAATTCAGTAGA
CCAGAGTGGTTGATCCTTACAGTTCTACTTGTGCCACCCCCAGCAGTCAGACCATCCATA
GTCATGGAAGGGATGCTCAGGGCAGAGGATGATCTCACCCACAAACTGGCAGATATCATC
AAAGCCAATACWTATCTCAAGAAGTACGAACTAGAAGGAGCCCCAGGCCATATAATCCGA
GACTATGAGCAATTACTCCAGTTCCACATAGCCACTCTCATAGACAATGATATCTCAGGA
CAACCACAAGCTCTTCAGAAGAGTGGSAGACCACTGAAGTCGATCTCAGCMAGACTGAAA
GGCAAGGAAGGCAGAGTCMGAGGGAATCTTATGGGNNNNNNNNNNNNNNNNNNNNNNNNN
NNNNNNNNNNNNNNNNNNNNNNNNNNNNNNNNNNNNNNNNNNNNNNNNNNNNNNNNNNNN
NNNNNNNNNNNNNNNNNNNNNNNNNNNNNGATGAATCTCCACATGCCCCAGAGCTACAAY
ACCATTTCTGAATTAGAAGAGATCTGCATGGTCTCCAAACAGGTCTTGGGTCCCCAGAGC
AATAAGCCAGTGATGGGGATAGTCCAAGACACWCTCACTGGTCTGAGATTCTTTACTATC
CGAGATGCCTTCTTTGATAAGAGAGAGATGATGCAAGTCTTGTACTCAATAGACCAGAAW
ATCAATA--------------------------------GGAGACAGGACAGT-------
------------AGCAACTAT---GGGATCYTAGATCTTCTTAGTAGACCTGCCATTCAG
AAGCCCAAAGAGCTTTGGACTGGGAAACAGATTCTCAGCTTCATCTTCCCCAGTGTTTTC
TACCAGACCCAGTCTGAGGA---TCTCTTGGACTCTTCTGAGAATCTCTCGGACTCTTCA
GTGGTGATCATCGGTGG
>F2D4F4D4
NNNNNNNNNNNNNNNNNNNNNGGGAAGGTGATTCTCAATGGAGAAAGAGTCCACAGTATT
TTCAAGAAGATTTCGGATGAAGATATTCTCAAACTCGGGTTTGATTTGGAATTCAGTAGA
CCAGAGTGGTTGATCCTTACAGTTCTACTTGTGCCACCCCCAGCAGTCAGACCATCCATA
GTCATGGAAGGGATGCTCAGGGCAGAGGATGATCTCACCCACAAACTGGCAGATATCATC
AAAGCCAATACATATCTCAAGAAGTACGAACTAGAAGGAGCCCCAGGCCATATAATCCGA
GACTATGAGCAATTACTCCAGTTCCACATAGCCACTCTCATAGACAATGATATCTCAGGA
CAACCMCAAGCTCTTCAGAAGAGTGGGAGACCACTGAAGTCGATCTCAGCMAGACTGAAA
GGCAAGGAAGGCAGAGTCMGAGGGAATCTTATGGGNNNNNNNNNNNNNNNNNNNNNNNNN
NNNNNNNNNNNNNNNNNNNNNNNNNNNNNNNNNNNNNNNNNNNNNNNNNNNNNNNNNNNN
NNNNNNNNNNNNNNNNNNNNNNNNNNNNNGATGAATCTCCACATGCCCCAGAGCTACAAY
ACCATTTCTGAATTAGAAGAGATCTGCATGGTCTCCAAACAGGTCTTGGGTCCCCAGAGC
AATAAGCCAGTGATGGGGATAGTCCAAGACACWCTCACTGGTCTGAGATTCTTTACTATC
CGRGATGCCTTCTTTGATAAGAGAGAGATGATGCAAGTCTTGTACTCAATAGACCAGAAT
ATCAATA--------------------------------GGAGACAGGACAGT-------
------------AGCAACTAT---GGGATCCTAGATCTTCTTAGTAGACCTGCCATTCAG
AAGCCCAAAGAGCTTTGGACTGGGAAACAGATTCTCAGCTTCATCTTCCCCAGTGTTTTC
TACCAGACCCAGTCTGAGGA---TCTCTTGGACTCTTCTGAGAATCTCTCGGACTCTTCA
GTGGTGATCATCGGTGG
>F2D2F4D2
NNNNNNNNNNNNNNNNNNNNNGGGAAGGTGATTCTCAATGGAGAAAGAGTCCACAGTATT
TTCAAGAAGATTTCGGATGAAGATATTCTCAAACTCGGGTTTGATTTGGAATTCAGTAGA
CCAGAGTGGTTGATCCTTACAGTTCTACTTGTGCCACCCCCAGCAGTCAGACCATCCATA
GTCATGGAAGGGATGCTCAGGGCAGAGGATGATCTCACCCACAAACTGGCAGATATCATC
AAAGCCAATACWTATCTCAAGAAGTACGAACTAGAAGGAGCCCCAGGCCATATAATCCGA
GACTATGAGCAATTACTCCAGTTCCACATAGCCACTCTCATAGACAATGATATCTCAGGA
CAACCMCAAGCTCTTCAGAAGAGTGGGAGACCWCTGAAGTCGATCTCAGCAAGACTGAAA
GGCAAGGAAGGCAGAGTCAGAGGGAATCTTATGGGNNNNNNNNNNNNNNNNNNNNNNNNN
NNNNNNNNNNNNNNNNNNNNNNNNNNNNNNNNNNNNNNNNNNNNNNNNNNNNNNNNNNNN
NNNNNNNNNNNNNNNNNNNNNNNNNNNNNGATGAATCTCCACATGCCCCAGAGCTACAAC
ACCATTTCTGAATTAGAAGAGATCTGCATGGTCTCCAAACAGGTCTTGGGTCCCCAGAGC
AATAAGCCAGTGATGGGGATAGTCCAAGACACWCTCACTGGTCTGAGATTCTTTACTATC
CGRGATGCCTTCTTTGATAAGAGAGAGATGATGCAAGTCTTGTACTCAATAGACCAGAAW
ATCAATA--------------------------------GGAGACAGGACAGT-------
------------AGCAACTAT---GGGATCYTAGATCTTCTTAGTAGACCTGCCATTCAG
AAGCCCAAAGAGCTTTGGACTGGGAAACAGATTCTCAGCTTCATCTTCCCCAGTGTTTTC
TACCAGACCCAGTCTGAGGA---TCTCTTGGACTCTTCTGAGAATCTCTCGGACTCTTCA
GTGGTGATCATCGGTGG
>F2D3F4D3
NNNNNNNNNNNNNNNNNNNNNGGGAAGGTGATTCTCAATGGAGAAAGAGTCCACAGTATT
TTCAAGAAGATTTCGGATGAAGATATTCTCAAACTCGGGTTTGATTTGGAATTCAGTAGA
CCAGAGTGGTTGATCCTTACAGTTCTACTTGTGCCACCCCCAGCAGTCAGACCATCCATA
GTCATGGAAGGGATGCTCAGGGCAGAGGATGATCTCACCCACAAACTGGCAGATATCATC
AAAGCCAATACATATCTCAAGAAGTACGAACTAGAAGGAGCCCCAGGCCATATAATCCGA
GACTATGAGCAATTACTCCAGTTCCACATAGCCACTCTCATAGACAATGATATCTCAGGA
CAACCACAAGCTCTTCAGAAGAGTGGSAGACCWCTGAAGTCGATCTCAGCAAGACTGAAA
GGCAAGGAAGGCAGAGTCMGAGGGAATCTTATGGGNNNNNNNNNNNNNNNNNNNNNNNNN
NNNNNNNNNNNNNNNNNNNNNNNNNNNNNNNNNNNNNNNNNNNNNNNNNNNNNNNNNNNN
NNNNNNNNNNNNNNNNNNNNNNNNNNNNNGATGAATCTCCACATGCCCCAGAGCTACAAY
ACCATTTCTGAATTAGAAGAGATCTGCATGGTCTCCAAACAGGTCTTGGGTCCCCAGAGC
AATAAGCCAGTGATGGGGATAGTCCAAGACACTCTCACTGGTCTGAGATTCTTTACTATC
CGAGATGCCTTCTTTGATAAGAGAGAGATGATGCAAGTCTTGTACTCAATAGACCAGAAT
ATCAATA--------------------------------GGAGACAGGACAGT-------
------------AGCAACTAT---GGGATCYTRGATCTTCTTAGTAGACCTGCCATTCAG
AAGCCCAAAGAGCTTTGGACTGGGAAACAGATTCTCAGCTTCATCTTCCCCAGTGTTTTC
TACCAGACCCAWTCTGAGRA---TCTCTTGGACTCTTCTGAGAATCTCTCGGACTCTTCA
GTGGTGATCATCGGTGG
>F2D5F4D6
NNNNNNNNNNNNNNNNNNNNNNNNNNNNNGATTCTCAATGGWGAAAGAGTCCACAGTATT
TTCAAGAAGATTTCGGATGAAGATATTCTCAAACTCGGGTTTGATTTGGAATTCAGTAGA
CCAGAGTGGTTGATCCTCACAGTTCTACTTGTGCCACCCCCAGCAGTCAGACCATCCATA
GTCATGGAAGGGATGCTCAGGGCAGAGGATGATCTCACCCACAAACTGGCAGATATCATC
AAAGCCAATACATATCTCAAGAAGTACGAACTAGAAGGAGCCCCAGGCCATATAATCCGA
GACTATGAGCAATTACTCCAGTTCCACATAGCCACTCTCATAGACAATGATATCTCAGGA
CAACCACAAGCTCTTCAGAAGAGTGGGAGACCWCTGAAGTCGATCTCAGCCAGACTGAAA
GGAAAGGAAGGCAGAGTCAGAGGGAATCTTATGGGTAAGAGAGTAGAANNGTCGATGATG
GGCCACAGAGTGAAAGTGATGTCAGGGAAGACYTTCAGACTGAATCTCAGTGTGACTTCT
CCGTACAATGCTGATTTCGATGGGGATGAGATGAATCTCCACATGCCCCAGAGCTACAAY
ACCATTTCTGAATTAGAAGAGATCTGCATGGTCTCCAAACAGGTCTTGGGTCCCCAGAGC
AATAAGCCAGTGATGGGGATAGTCCAAGACACWCTTACTGGTCTGAGATTCTTTACTATC
CGAGATGCCTTCTTYGATAAGAGAGAGATGATGCAAGTCTTGTACTCAATAGACCAGAAT
ATCAATA--------------------------------GGAGACAGGACAGT-------
------------AGCAACTAT---GGGATCYTRGATCTTCTTAGTAGACCTGCCATTCAG
AAGCCCAAAGAGCTTTGGACTGGGAAACAGATTCTCAGCTTCATCTTCCCCAGTGTTTTC
TACCAGACCCAGTCTGAGGA---TCTCTTGGACTCTTCTGAGAATCTCTCGGACTCTTCA
GTGGTGATCATCGGTGG
>F2ndF4D8
NNNNNNNNNNNNNNNNNNNNNNNNNNNNNNNNNNNNNNNNNNNNNNNNNNNNNNNNNNNN
NNNNNNNNNNNNNNNNNNNNNNNNNNNNNNNNNNNNNNNNNNNNNNNNNNNNNNNNNNNN
NNNNNNNNNNNNNNNNNNNNNNNNNNNNNNNNNNNNNNNNNNNNNNNNNNNNNNNNNNNN
NNNNNNNNNNNNNNNNNNNNNNNNNNNNNNNNNNNNNNNNNNNNNNNNNNNNNNNNNNNN
NNNNNNNNNNNNNNNNNNNNNNNNNNNNNNNNNNNNNNNNNNNNNNNNNNNNNNNNNNNN
NNNNNNNNNNNNNNNNNNNNNNNNNNNNNNNNNNNNNNNNNNNNNNNNNNNNNNNNNNNN
NNNNNNNNNNNNNNNNNNNNNNNNNNNNNNNNNNNNNNNNNNNNNNNNNNNNNNNNNNNN
NNNNNNNNNNNNNNNNNNNNNNNNNNNNNNNNNNNNNNNNNNNNNNNNNNNNNNATGATG
GGCCACAGAGTGAAAGTGATGTCAGGGAAGACYTTCAGACTGAATCTCAGTGTGACTTCT
CCGTACAATGCTGATTTCGATGGGGATGAGATGAATCTCCACATGCCCCAGAGCTACAAY
ACCATTTCTGAATTRGAAGAGATCTGCATGGTCTCCAAACAGGTCTTGGGTCCCCAGAGC
AATAAGCCAGTGATGGGGATAGTCCAAGACACWCTTACTGGTCTGAGATTCTTTACTATC
CGRGATGCCTTCTTYGATAAGAGAGAGATGATGCAAGTCTTGTACTCAATAGACCAGAAT
ATCAATA--------------------------------GGAGACAGGACAGT-------
------------AGCAACTAT---GGGATCTTGGATCTTCTTAGTAGACCTGCCATTCAG
AAGCCCAAAGAGCTTTGGACTGGGAAACAGATTCTCAGCTTCATCTTCCCCAGTGTTTTC
TACCAGACCCAGTCTGAGGA---TCTCTTGGACTCTTCTGAGAATCTCTCGGACTCTTCA
GTGGTGATCATTGGTGG
>F2D6F4D7
NNNNNNNNNNNNNNNNNNNNNNNNNNNNNGATTCTCAATGGWGAAAGAGTCCACAGTATT
TTCAAGAAGATTTCGGATGAAGATATTCTCAAACTCGGGTTTGATTTGGAATTCAGTAGA
CCAGAGTGGTTGATCCTCACAGTTCTACTTGTGCCACCCCCAGCAGTCAGACCATCCATA
GTCATGGAAGGGATGCTCAGGGCAGAGGATGATCTCACCCACAAACTGGCAGATATCATC
AAAGCCAATACATATCTCAAGAAGTACGAACTAGAAGGAGCCCCAGGCCATATAATCCGA
GACTATGAGCAATTACTCCAGTTCCACATAGCCACTCTCATAGACAATGATATCTCAGGA
CAACCACAAGCTCTTCAGAAGAGTGGGAGACCTCTGAAGTCGATCTCAGCCAGACTGAAA
GGMAAGGAAGGCAGAGTCAGAGGGAATCTTATGGGTAAGAGAGTAGAAATGTCGATGATG
GGCCACAGAGTGAAAGTGATGTCAGGGAAGACYTTCAGACTGAATCTCAGTGTGACTTCT
CCGTACAATGCTGATTTCGATGGGGATGAGATGAATCTCCACATGCCCCAGAGCTACAAY
ACCATTTCTGAATTRGAAGAGATCTGCATGGTCTCCAAACAGGTCTTGGGTCCCCAGAGC
AATAAGCCAGTGATGGGGATAGTCCAAGACACWCTTACTGGTCTGAGATTCTTTACTATC
CGGGATGCCTTCTTTGATAAGAGAGAGATGATGCAAGTCTTGTACTCAATAGACCAGAAT
ATCAATA--------------------------------GGAGACAGGACAGT-------
------------AGCAACTAT---GGGATCTTGGATCTTCTTAGTAGACCTGCCATTCAG
AAGCCCAAAGAGCTTTGGACTGGGAAACAGATTCTCAGCTTCATCTTCCCCAGTGTTTTC
TACCAGACCCAGTCTGAGGA---TCTCTTGGACTCTTCTGAGAATCTCTCGGACTCTTCA
GTGGTGATCATCGGTGG
>F2D7F4D9
NNNNNNNNNNNNNNNNNNNNNNNNNNNNNGATTCTCAATGGTGAAAGAGTCCACAGTATT
TTCAAGAAGATTTCGGATGAAGATATTCTCAAACTCGGGTTTGATTTGGAATTCAGTAGA
CCAGAGTGGTTGATCCTCACAGTTCTACTTGTGCCACCCCCAGCAGTCAGACCATCCATA
GTCATGGAAGGGATGCTCAGGGCAGAGGATGATCTCACCCACAAACTGGCAGATATCATC
AAAGCCAATACATATCTCAAGAAGTACGAACTAGAAGGAGCCCCAGGCCATATAATCCGA
GACTATGAGCAATTACTCCAGTTCCACATAGCCACTCTCATAGACAATGATATCTCAGGA
CAACCMCAAGCTCTTCARAAGAGTGGSAGACCWCTGAAGTCGATCTCAGCCAGACTGAAA
GGMAAGGAAGGCAGAGTCAGAGGGAATCTTATGGGTAAGAGAGTAGAAATGTCGATGATG
GGCCACAGAGTGAAAGTGATGTCAGGGAAGACYTTCAGACTGAATCTCAGTGTGACTTCT
CCGTACAATGCTGATTTCGATGGGGATGAGATGAATCTCCACATGCCCCAGAGCTACAAC
ACCATTTCTGAATTAGAAGAGATCTGCATGGTCTCCAAACAGGTCTTGGGTCCCCAGAGC
AATAAGCCAGTGATGGGGATAGTCCAAGACACACTCACTGGTCTGAGATTCTTTACTATC
CGAGATGCCTTCTTTGATAAGAGAGAGATGATGCAAGTCTTGTACTCAATAGACCAGAAT
ATCAATA--------------------------------GGAGACAGGACAGT-------
------------AGCAACTAT---GGGATCCTAGATCTTCTTAGTAGACCTGCCATTCAG
AAGCCCAAAGAGCTTTGGACTGGGAAACAGATTCTCAGCTTCATCTTCCCCAGTGTTTTC
TACCAGACCCAGTCTGAGGA---TCTCTTGGACTCTTCTGAGAATCTCTCGGACTCTTCA
GTGGTGATCATCGGTGG
>F2ndF4D10
NNNNNNNNNNNNNNNNNNNNNNNNNNNNNNNNNNNNNNNNNNNNNNNNNNNNNNNNNNNN
NNNNNNNNNNNNNNNNNNNNNNNNNNNNNNNNNNNNNNNNNNNNNNNNNNNNNNNNNNNN
NNNNNNNNNNNNNNNNNNNNNNNNNNNNNNNNNNNNNNNNNNNNNNNNNNNNNNNNNNNN
NNNNNNNNNNNNNNNNNNNNNNNNNNNNNNNNNNNNNNNNNNNNNNNNNNNNNNNNNNNN
NNNNNNNNNNNNNNNNNNNNNNNNNNNNNNNNNNNNNNNNNNNNNNNNNNNNNNNNNNNN
NNNNNNNNNNNNNNNNNNNNNNNNNNNNNNNNNNNNNNNNNNNNNNNNNNNNNNNNNNNN
NNNNNNNNNNNNNNNNNNNNNNNNNNNNNNNNNNNNNNNNNNNNNNNNNNNNNNNNNNNN
NNNNNNNNNNNNNNNNNNNNNNNNNNNNNNNNNNNNNNNNNNNNNNNNNNGTCGATGATG
GGCCACAGAGTGAAAGTGATGTCAGGGAAGACTTTCAGACTGAATCTCAGTGTGACTTCT
CCGTACAATGCTGATTTCGATGGGGATGAGATGAATCTCCACATGCCCCAGAGCTACAAC
ACCATTTCTGAATTRGAAGAGATCTGCATGGTCTCCAAACAGGTCTTGGGTCCCCAGAGC
AATAAGCCAGTGATGGGGATAGTCCAAGACACACTTACTGGTCTGAGATTCTTTACTATC
CGRGATGCCTTCTTTGATAAGAGAGAGATGATGCAAGTCTTGTACTCAATAGACCAGAAT
ATCAATA--------------------------------GGAGACAGGACAGT-------
------------AGCAACTAT---GGGATCYTRGATCTTCTTAGTAGACCTGCCATTCAG
AAGCCCAAAGAGCTTTGGACTGGGAAACAGATTCTCAGCTTCATCTTCCCCAGTGTTTTC
TACCAGACCCAGTCTGAGGA---TCTCTTGGACTCTTCTGAGAATCTCTCGGACTCTTCA
GTGGTGATCATCGGTGG
>F2C6F4D5
NNNNNNNNNNNNNNNNNNNAGGGGAAGGTGATTCTGAATGGAGAAAGGGTCCACAGTATT
TTCAAGAAGATTTCTGACGAGGACATTCTTAGGCTTGGGTTTGATTTGGAATTCAGTAGA
CCAGAATGGTTGATTCTTACAGTGCTACTGGTACCACCCCCAGCTGTGAGACCTTCTATA
GTAATGGAAGGGATGCTCAGGGCAGAAGATGATCTTACCCACAAACTAGCAGATATTATC
AAAGCCAATACCTATCTCAAGAAGTACGAACTAGAAGGAGCACCAGGCCACATTATCAGA
GATTACGAACAATTACTCCAATTCCACATAGCTACTCTRATAGACAATGATATTTCTGGA
CAACCCCAAGCTCTACAAAAGAGTGGGAGACCTTTGAAATCCATCTCAGCCAGATTGAAA
GGTAAAGAAGGGAGAGTAAGAGGGAATCTTATGGGNNNNNNNNNNNNNNNNNNNNNNNNG
GGCCACAGAGTGAAAGTGATGTCAGGGAAGACTTTCAGACTGAATCTCAGTGTGACTTCT
CCGTACAATGCTGATTTCGATGGGGATGAGATGAATCTCCACATGCCCCAGAGCTACAAC
ACCATTTCTGAATTAGAAGAGATCTGCATGGTCTCCAAACAGGTCTTGGGTCCCCAGAGC
AATAAGCCAGTGATGGGGATAGTCCAAGACACWCTTACTGGTCTGAGATTCTTTACTATC
CGRGATGCCTTCTTTGATAAGAGAGAGATGATGCAAGTCTTGTACTCAATAGACCAGAAT
ATCAATA--------------------------------GGAGACAGGACAGT-------
------------AGCAACTAT---GGGATCYTRGATCTTCTTAGTAGACCTGCCATTCAG
AAGCCCAAAGAGCTTTGGACTGGGAAACAGATTCTCAGCTTCATCTTCCCCAGTGTTTTC
TACCAGACCCAGTCTGAGGA---TCTCTTGGACTCTTCTGAGAATCTCTCGGACTCTTCA
GTGGTGATCATCGGTGG
>MF344629
NNNNNNNNNNNNNNNNNNNNNNNNNNNNNNNNNNNNNNNNNNNNNNNNNNNNNNNNNNNN
NNNNNNNNNNNNNNNNNNNNNNNNNNNNNNNNNNNNNNNNNNNNNNNNNNNNNNNNNNNN
NNNNNNNNNNNNNNNNNNNNNNNNNNNNNNNNNNNNNNNNNNNNNNNNNNNNNNNNNNNN
NNNNNNNNNNNNNNNNNNNNNNNNNNNNNNNNNNNNNNNNNNNNNNNNNNNNNNNNNNNN
NNNNNNNNNNNNNNNNNNNNNNNNNNNNNNNNNNNNNNNNNNNNNNNNNNNNNNNNNNNN
NNNNNNNNNNNNNNNNNNNNNNNNNNNNNNNNNNNNNNNNNNNNNNNNNNNNNNNNNNNN
NNNNNNNNNNNNNNNNNNNNNNNNNNNNNNNNNNNNNNNNNNNNNNNNNNNNNNNNNNNN
NNNNNNNNNNNNNNNNNNNNNNNNNNNNNNNNNNNNNNNNNNNNNNNNNNNNNNNNNNNN
NNNNNNNNNNNNNNNNNNNNNNNNNNNNNNNNNNNNNNNNNNNNNNNNNNNNNNNNNNNN
NNNNNNNNNNNNNNNNNNNNNNNNNNNNNNNNNNNNNNNNNNNNNNNNNNNNNNNNNNNN
NNNNNNNNNNNNNNNNNNGAGATATGCATGGTATCTAAGCAAGTACTGGGACCCCAAAGC
AATAAGCCTGTAATGGGAATTGTTCAAGATACTCTTACAGGCCTGAGATTCTTCACTATC
AGAGATTCCTTCTTTGATAAAAATGAGATGATGCAGGTTTTGTACTCCATCGACTTAGAC
AAATACAATGATATAAAT---CTCGACAGTATCACCAGAGAAGGTAAGAAAATAAA----
--TATCAAGCCAAAGGAATAC---AGCCTTATCAAACTGCTCAATACACCAGCAATATCA
AAGCCTAAACAGTTATGGACTGGTAAACAAATCTTAAGCTTTATTTTCCCGAATGTTTTC
TACAAAGCGTCATCTAATGAAAATTTCGAGAATGACACAGAGAATTTTTCTGATACTCAG
GTAGTCATCTGTGAGGG
>F2ndF4F1
NNNNNNNNNNNNNNNNNNNNNNNNNNNNNNNNNNNNNNNNNNNNNNNNNNNNNNNNNNNN
NNNNNNNNNNNNNNNNNNNNNNNNNNNNNNNNNNNNNNNNNNNNNNNNNNNNNNNNNNNN
NNNNNNNNNNNNNNNNNNNNNNNNNNNNNNNNNNNNNNNNNNNNNNNNNNNNNNNNNNNN
NNNNNNNNNNNNNNNNNNNNNNNNNNNNNNNNNNNNNNNNNNNNNNNNNNNNNNNNNNNN
NNNNNNNNNNNNNNNNNNNNNNNNNNNNNNNNNNNNNNNNNNNNNNNNNNNNNNNNNNNN
NNNNNNNNNNNNNNNNNNNNNNNNNNNNNNNNNNNNNNNNNNNNNNNNNNNNNNNNNNNN
NNNNNNNNNNNNNNNNNNNNNNNNNNNNNNNNNNNNNNNNNNNNNNNNNNNNNNNNNNNN
NNNNNNNNNNNNNNNNNNNNNNNNNNNNNNNNNNNNNNNNNNNNNNNNNNNNNNNNNNNN
NNNNNCAGGGTCAAAGTTATGGGAGGAAAAACTTTTAGATTGAATCTAAGTGTGACATCT
CCTTATAACGCGGATTTCGATGGAGATGAAATGAATCTACACATGCCTCAGAGTTACAAT
TCTATTTCTGAACTTGAAGAGATCTGTATGGTATCTAAACAAATCCTTGGACCTCAAAGC
AATAAACCAGTAATGGGAATTGTTCAGGATACTCTTACTGGTTTAAGATTTTTTACTATT
AGAGATTCTTTCTTTGATAAGAATGAAATGATGCAAGTTCTATATTCTATTGATTTAGAT
AAATACAATGATATAAAT---CTTGACTGCATCACGAGGGAAGGTAAGAAATTGAA----
--CATAAGGCCAAAGGAATAC---AATCTTGTAAAACTTCTTAATACTCCAGCAATCCAA
AAACCAAAACAGCTTTGGACAGGCAAACAGATTCTAAGCTTTATCTTTCCGAATGTTTTC
TACAAGGCTGCATCTAATGAAAACTTTGAGAATGATACCGAGAACTTTTCTGATACACAA
GTAGTCATCTGTGAGGG
>XM_014708712_Ordospora_colligata
NNNGGAGAGGAAAGCGGAGAGGGTAAGGTGATGCTGAATGGCGAGCGTGTATACAGCATA
TTCAAGAAAATAAGCGATGCAGACTGTGAACACATGGGATTTGACCTGAAGTACAGTCGA
CCGGAATGGATGATTCTTACTGTGCTTCTTGTTCCTCCACCGACGGTGAGGCCATCTATT
GTGATGGAAGGCTCGCTGCGTGGAGAGGATGACCTAACACACAAGCTTGCAGACATAATC
AAGTCTAATGGATACCTGAAGAAGTATGAACAAGAAGGAGCACCTGGGCATATATTGCGT
GATTACGAGCAGCTGCTGCAGTTTCATGTTGCCACGCTGATTGACAATGACATTGGAGGG
CAACCACAAGCGCTGCAAAAGAGTGGAAGACCGTTGAAATCAATATCAGCGAGGCTGAAA
GGAAAAGAAGGGCGGATAAGAGGAAACCTGATGGGTAAAAGAGTGGACATGTCTATGATG
GCACACTATGTAAGGGTTATGGATAACAAGACGTTCAGGCTGAACTTGAGTGTTACATCT
CCATATAATGCAGACTTTGATGGAGACGAGATGAATTTGCACATGCCACAGAGTTATACG
TCGAAGTCTGAGCTTGAAGAATTGGTTCTTGTGCCGAACCAGATTATATCGCCGCAGTCT
AACAAACCTGTGATGGGGATAGTCCAAGACACACTTACAGGGCTCAGACTCCTTACGCTT
AGAAACACATTTCTAGACGAACGAGAGACAATGTCGCTACTTTATGCGGTGAATTC----
-----------------TCAGTTTGATGATATGCCAGTCGGGGAGAATGCAAGAGCAGAG
TTCAAGAGGACTAAGGAGTAT---GACATCATGAAGGTTCTAGCAAGACCAAGTATAGCA
AAACCAAAGAAGCTGTGGACAGGAAAGCAGGTGCTGAGTTTTATTCTACCATGCCTGAAT
TATTCTGGATTCTCATCTGAGCATAATGATGAAGATAAAGAAAATGCAAATGACACGGTT
GTGCGAATTCAGGATGG
