# Supplementary material for: Widespread infection, diversification and old host associations of Nosema Microsporidia in European freshwater gammarids (Amphipoda)
Source: PLoS Pathog. 2023 Aug 21;19(8):e1011560. doi: 10.1371/journal.ppat.1011560 (PMC10470943; doi:10.1371/journal.ppat.1011560)
Supplement: S2 Appendix — (TXT) [file ppat.1011560.s007.txt]

>57.1-MOUG-8-Gfos_SSU
CCGGAGAAGGAGCCTGAGAGATTGCTACTAAGTCTAAGGATTGCAGCAGGGGCGAAACTTGACCTATGATATGATATTGAGGCAGTTATGAGTAGTATTTTTAATTATTGTAGTATTGTAAGTATATACTACAAGATAAATCGGAGGGCAAATCGAGTGCC
>57.1-MOUG-10-Gfos_SSU
ACAAGACTATGACGGATAACGGTATTACTTTGTAATATTCCGGAGAAGGAGCCTGAGAGATTGCTACTAAGTCTAAGGATTGCAGCAGGGGCGAAACTTGACCTATGATATGATATTGAGGCAGTTATGAGTAGTATTTTTAATTATTGTAGTATTGTAAGTATATACTACAAGATAAATCGGAGGGCAAATCGAGTGCC
>ROS76_Gdue_SSU
GTTAGTTGTTAAGGTAATGGCTTAACAAGACTATGACGGATAACGGTATTACTTTGTAATATTCCGGAGAAGGAGCCTGAGAGATTGCTACTAAGTCTAAGGATTGCAGCAGGGGCGAAACTTGACCTATGATATGATATTGAGGCAGTTATGAGTAGTATTTTT
