# Supplementary material for: Widespread infection, diversification and old host associations of Nosema Microsporidia in European freshwater gammarids (Amphipoda)
Source: PLoS Pathog. 2023 Aug 21;19(8):e1011560. doi: 10.1371/journal.ppat.1011560 (PMC10470943; doi:10.1371/journal.ppat.1011560)
Supplement: S3 Appendix — (TXT) [file ppat.1011560.s008.txt]

Results of ASAP analysis:

Nb of subsets	asap-score	P-val (rank)	W (rank)	Treshold dist.	
11	2.50 		6.54e-04 (1)	2.58e-03 (4)	0.112635
11	4.00 		1.41e-03 (2)	2.46e-03 (6)	0.186576
* 17	4.00 		4.71e-01 (7)	3.91e-03 (1)	0.030950
* 15	5.00 		7.93e-03 (3)	2.10e-03 (7)	0.040951
15	6.50 		2.50e-01 (5)	1.72e-03 (8)	0.053581
11	8.00 		8.88e-01 (11)	2.50e-03 (5)	0.223591
* 16	8.50 		9.40e-01 (14)	2.76e-03 (3)	0.035194
* 20	10.00 		3.97e-01 (6)	9.24e-04 (14)	0.007322
13	10.50 		9.00e-01 (12)	1.68e-03 (9)	0.064135
* 19	11.00 		8.30e-01 (9)	9.83e-04 (13)	0.009095	

Partition 1 
Asap-Score: 2.500000
Proba: 1.399791e-03
Nb subsets with recursion:11 (without recursion: 10)
W (rank)	2.87e-03 (4)
Treshold dist.	0.112099
------------------------------------------------------------

Subset[ 1 ] n: 2 ;id: AF060234 DQ996236 
Subset[ 2 ] n: 1 ;id: XM_002995356 
Subset[ 3 ] n: 1 ;id: DQ996230 
Subset[ 4 ] n: 5 ;id: AJ278948 DQ996231 DQ996234 HQ457438 HQ457435 
Subset[ 5 ] n: 3 ;id: F2A3F4A2-3 F2A2-A3F4A2 F2A2F4A2 
Subset[ 6 ] n: 4 ;id: F2B1F4B1 F2B1F4B2 F2B2F4B2 F2B3F4B3 
Subset[ 7 ] n: 1 ;id: DQ996235 
Subset[ 8 ] n: 3 ;id: F2E1F4E1 F2E1F4E4 F2E1F4E5 
Subset[ 9 ] n: 1 ;id: DQ996232 
Subset[ 10 ] n: 15 ;id: F2C1F4C1_DQ996233 F2C1bF4C1 F2C1bC4F4C1-4 F2C4F4C4 F2C6F4C5 F2C5F4C5 F2C3F4C3 F2D1F4D1 F2D4F4D4 F2D2F4D2 F2D3F4D3 F2D5F4D6 F2D6F4D7 F2D7F4D9 F2C6F4D5 
Subset[ 11 ] n: 1 ;id: XM_014708712_Ordospora_colligata 


Results of bPTP analysis

Accptance rate: 0.098944000000000004
Merge: 249995
Split: 250005
Estimated number of species is between 19 and 29
Mean: 23.85


# Most supported partition found by simple heuristic search
Species 1 (support = 1.000)
     XM_014708712_Ordospora_colligata

Species 2 (support = 1.000)
     DQ996230

Species 3 (support = 1.000)
     DQ996232

Species 4 (support = 1.000)
     MF344629

Species 5 (support = 1.000)
     F2ndF4F1

Species 6 (support = 0.994)
     AF060234,DQ996236

Species 7 (support = 1.000)
     XM_002995356

Species 8 (support = 1.000)
     DQ996235

Species 9 (support = 0.954)
     F2E1F4E1,F2E2F4nd,F2E3F4nd,F2E1F4E4,F2ndF4E2,F2E1F4E5,F2ndF4E3

Species 10 (support = 1.000)
     HQ457438

Species 11 (support = 1.000)
     HQ457435

Species 12 (support = 1.000)
     DQ996234

Species 13 (support = 1.000)
     DQ996231

Species 14 (support = 1.000)
     AJ278948

Species 15 (support = 1.000)
     F2A6F4nd

Species 16 (support = 0.994)
     F2B4F4B3

Species 17 (support = 0.968)
     F2B1F4B1,F2B2F4B2,F2B1F4B2,F2B3F4B3

Species 18 (support = 0.909)
     F2D1F4D1,F2D4F4D4,F2D2F4D2,F2D3F4D3,F2D7F4D9,F2D5F4D6,F2ndF4D8,F2D6F4D7,F2ndF4D10

Species 19 (support = 0.995)
     F2C6F4D5

Species 20 (support = 0.658)
     F2C6F4C5,F2C5F4C5,F2ndF4C2

Species 21 (support = 0.608)
     F2C1F4C1_DQ996233,F2C1bF4C1,F2C1bC4F4C1-4,F2ndF4C6_JX213747

Species 22 (support = 0.649)
     F2C4F4C4

Species 23 (support = 0.649)
     F2C3F4C3

Species 24 (support = 0.500)
     F2ndF4A1,F2ndF4A5,F2ndF4A4

Species 25 (support = 0.514)
     F2A3F4A2-3,F2A2-A3F4A2,F2A2F4A2
